# Supplementary material for: Interaction effects between sleep-related disorders and depression on hypertension among adults: a cross-sectional study
Source: BMC Psychiatry. 2024 Jul 2;24:482. doi: 10.1186/s12888-024-05931-9 (PMC11221077; doi:10.1186/s12888-024-05931-9)
Supplement: Supplementary file 5 — Supplementary Material 5 [file 12888_2024_5931_MOESM5_ESM.xlsx]

## Sheet: Sheet 1
SEQN	RIDAGEYR	RIAGENDR	RIDRETH1	DMDEDUC2	INDFMPIR	BMXBMI	BMXWAIST	WTMEC2YR	SDMVPSU	SDMVSTRA	Sex	Age.group1	Age.group2	Race	PIR.group	Blood pressure.group2	Alcohol use.group	Smoke.group	Education.group	BMI.group	Diabetes	Sleep.disorder	sleep.duration	latency.time	depression	depression.group
31130	85	2	3	4	1.99			4861.57	2	46	female	>= 65 years	>= 65 years	Non-Hispanic White	PIR: 1.33–3.5	0		Never	>High school		No	No Sleep Disorder	7–8 h/night	5–30min	0	No depression
31131	44	2	4	4	4.65	30.9	96	3824.37	1	48	female	< 65 years	18–44 years	Non-Hispanic Black	PIR > 3.5	1	Non-drinker	Never	>High school	Obese(30 or greater)	No	No Sleep Disorder	>8 h/night	5–30min	0	No depression
31132	70	1	3	5	5	24.74	96.5	5045.08	2	52	male	>= 65 years	>= 65 years	Non-Hispanic White	PIR > 3.5	1	10+ drinks/month	Never	>High school	Normal(18.5 to <25)	Yes	No Sleep Disorder	7–8 h/night	5–30min	0	No depression
31134	73	1	3	3		30.63	117.1	6318.74	2	48	male	>= 65 years	>= 65 years	Non-Hispanic White		1	5-10 drinks/month	Never	>High school	Obese(30 or greater)	No	Sleep Disorder	7–8 h/night	< 5 min	0	No depression
31136	41	2	4	4	3.57			0	2	51	female	< 65 years	18–44 years	Non-Hispanic Black	PIR > 3.5	0		Never	>High school		No	Sleep Disorder	7–8 h/night	5–30min	0	No depression
31139	18	2	2		4.91	29.45	84	851.879	1	44	female	< 65 years	18–44 years	Other Hispanic	PIR > 3.5	1		Never		Overweight(25 to <30)	No	No Sleep Disorder	<7 h/night	5–30min	4	No depression
31152	27	2	1	3	1.76	39.88	130.4	3176.72	1	57	female	< 65 years	18–44 years	Mexican American	PIR: 1.33–3.5	0	Non-drinker	Never	>High school	Obese(30 or greater)	No	No Sleep Disorder	7–8 h/night	5–30min	3	No depression
31153	44	2	5	3	1.03	39.1	117.4	6079.23	2	54	female	< 65 years	18–44 years	Other/multiracial	PIR < 1.33	1	1-5 drinks/month	Former	>High school	Obese(30 or greater)	No	Sleep Disorder	7–8 h/night	5–30min	6	No depression
31150	79	1	3	3	1.22	28.93	107.7	2224.63	2	44	male	>= 65 years	>= 65 years	Non-Hispanic White	PIR < 1.33	0	10+ drinks/month	Former	>High school	Overweight(25 to <30)	No	No Sleep Disorder	7–8 h/night	5–30min	1	No depression
31151	59	2	4	3	3.03	29.51	101.2	4579.81	2	53	female	< 65 years	45–64 years	Non-Hispanic Black	PIR: 1.33–3.5	1	Non-drinker	Former	>High school	Overweight(25 to <30)	Yes	Sleep Disorder	<7 h/night	> 30min	3	No depression
31156	43	2	4	4	1.19	31.41	91.4	3198.04	2	51	female	< 65 years	18–44 years	Non-Hispanic Black	PIR < 1.33	1		Never	>High school	Obese(30 or greater)	No	No Sleep Disorder	<7 h/night	5–30min	0	No depression
31160	39	2	3	2	1.91	35.19	115.6	14862.6	1	46	female	< 65 years	18–44 years	Non-Hispanic White	PIR: 1.33–3.5	0	1-5 drinks/month	Never	<=High school	Obese(30 or greater)	No	No Sleep Disorder	7–8 h/night	> 30min	0	No depression
31154	62	1	4	3	1.56	26.98	103.2	1355.67	1	45	male	< 65 years	45–64 years	Non-Hispanic Black	PIR: 1.33–3.5	1	10+ drinks/month	Current	>High school	Overweight(25 to <30)	No	No Sleep Disorder	<7 h/night	< 5 min	0	No depression
31172	20	2	3	2	0.7	46.89		833.563	2	51	female	< 65 years	18–44 years	Non-Hispanic White	PIR < 1.33	1		Former	<=High school	Obese(30 or greater)	No	No Sleep Disorder	7–8 h/night	> 30min	0	No depression
31177	18	2	4		1.12	20.21	64.1	1252.38	2	49	female	< 65 years	18–44 years	Non-Hispanic Black	PIR < 1.33	0		Never		Normal(18.5 to <25)	No	No Sleep Disorder	>8 h/night	5–30min	2	No depression
31158	71	1	3	4	3.71	21.65	85.5	6228.62	2	50	male	>= 65 years	>= 65 years	Non-Hispanic White	PIR > 3.5	1	10+ drinks/month	Current	>High school	Normal(18.5 to <25)	No	No Sleep Disorder	>8 h/night	< 5 min	2	No depression
31183	33	2	3	5	3.9	25.7	86	13997.6	1	47	female	< 65 years	18–44 years	Non-Hispanic White	PIR > 3.5	0	1-5 drinks/month	Never	>High school	Overweight(25 to <30)	No	No Sleep Disorder	7–8 h/night	5–30min	3	No depression
31162	71	2	3	3	2.5	29.6	105.9	9485.56	2	47	female	>= 65 years	>= 65 years	Non-Hispanic White	PIR: 1.33–3.5	1	Non-drinker	Never	>High school	Overweight(25 to <30)	Yes	Sleep Disorder	7–8 h/night	5–30min	4	No depression
31164	54	1	3	4	5	25.45	97.6	13057	1	53	male	< 65 years	45–64 years	Non-Hispanic White	PIR > 3.5	1	Non-drinker	Never	>High school	Overweight(25 to <30)	No	Sleep Disorder	7–8 h/night	5–30min	0	No depression
31187	22	2	3	4	4.29	25.26	87.4	10031.8	2	54	female	< 65 years	18–44 years	Non-Hispanic White	PIR > 3.5	0	Non-drinker	Never	>High school	Overweight(25 to <30)	No	No Sleep Disorder	7–8 h/night	5–30min	1	No depression
31191	22	2	1	2	0.88	18.64		3282.05	1	56	female	< 65 years	18–44 years	Mexican American	PIR < 1.33	0	5-10 drinks/month	Never	<=High school	Normal(18.5 to <25)	No	No Sleep Disorder	7–8 h/night	5–30min	12	Moderate depression
31175	75	1	4	1	3.92	31.21	113	1082.94	2	45	male	>= 65 years	>= 65 years	Non-Hispanic Black	PIR > 3.5	1		Former	<=High school	Obese(30 or greater)	No	No Sleep Disorder	7–8 h/night	5–30min	0	No depression
31199	25	2	3	4	1	24.2	77	11273.5	1	46	female	< 65 years	18–44 years	Non-Hispanic White	PIR < 1.33	0	5-10 drinks/month	Never	>High school	Normal(18.5 to <25)	No	No Sleep Disorder	7–8 h/night	5–30min	0	No depression
31179	71	1	3	3	0.44	26.08	108.7	6421.95	1	54	male	>= 65 years	>= 65 years	Non-Hispanic White	PIR < 1.33	1	1-5 drinks/month	Former	>High school	Overweight(25 to <30)	No	No Sleep Disorder	<7 h/night	5–30min	8	No depression
31203	33	2	1	2	0.99	29.7	101.6	292.949	2	57	female	< 65 years	18–44 years	Mexican American	PIR < 1.33	0	Non-drinker	Never	<=High school	Overweight(25 to <30)	No	No Sleep Disorder	7–8 h/night	5–30min	3	No depression
31186	46	2	1	1	1.68	33.6	105	2966.81	1	54	female	< 65 years	45–64 years	Mexican American	PIR: 1.33–3.5	0	Non-drinker	Current	<=High school	Obese(30 or greater)	Yes	No Sleep Disorder	<7 h/night	> 30min	4	No depression
31205	43	2	1	4	5	31.52	110.3	3521.34	1	57	female	< 65 years	18–44 years	Mexican American	PIR > 3.5	0	Non-drinker	Never	>High school	Obese(30 or greater)	Yes	No Sleep Disorder	7–8 h/night	5–30min	5	No depression
31190	72	1	3	4		27.49	103	5883.11	2	44	male	>= 65 years	>= 65 years	Non-Hispanic White		0	1-5 drinks/month	Never	>High school	Overweight(25 to <30)	No	No Sleep Disorder	7–8 h/night	5–30min	0	No depression
31207	20	2	4	4	0.1	19.12	66	4640.11	1	49	female	< 65 years	18–44 years	Non-Hispanic Black	PIR < 1.33	0	Non-drinker	Never	>High school	Normal(18.5 to <25)	No	No Sleep Disorder	<7 h/night	> 30min	3	No depression
31192	60	2	3	4	4.49	35.6	105.3	7768.04	1	44	female	< 65 years	45–64 years	Non-Hispanic White	PIR > 3.5	1	1-5 drinks/month	Former	>High school	Obese(30 or greater)	Yes	Sleep Disorder	<7 h/night	5–30min	2	No depression
31193	51	1	3	1	1.01	26.84	101.7	5515.17	1	49	male	< 65 years	45–64 years	Non-Hispanic White	PIR < 1.33	0	Non-drinker	Current	<=High school	Overweight(25 to <30)	No	No Sleep Disorder	7–8 h/night	5–30min	1	No depression
31194	47	2	1	1	1.02	36.9	115.2	2952.79	2	53	female	< 65 years	45–64 years	Mexican American	PIR < 1.33	1	1-5 drinks/month	Never	<=High school	Obese(30 or greater)	Yes	No Sleep Disorder	7–8 h/night	5–30min	0	No depression
31195	73	1	3	4	5	22.75	84.6	6318.74	2	48	male	>= 65 years	>= 65 years	Non-Hispanic White	PIR > 3.5	1	10+ drinks/month	Former	>High school	Normal(18.5 to <25)	No	Sleep Disorder	7–8 h/night	5–30min	0	No depression
31212	23	2	4	2	0.48	67.34	163.1	3613.35	2	57	female	< 65 years	18–44 years	Non-Hispanic Black	PIR < 1.33	0	Non-drinker	Never	<=High school	Obese(30 or greater)	No	Sleep Disorder	<7 h/night	> 30min	7	No depression
31231	30	2	3	5	4.55	21.76	96	1300	2	57	female	< 65 years	18–44 years	Non-Hispanic White	PIR > 3.5	0	1-5 drinks/month	Never	>High school	Normal(18.5 to <25)	No	No Sleep Disorder	7–8 h/night	5–30min	4	No depression
31240	34	2	3	5	5	22.85	79.2	1283.84	2	48	female	< 65 years	18–44 years	Non-Hispanic White	PIR > 3.5	0	1-5 drinks/month	Never	>High school	Normal(18.5 to <25)	No	No Sleep Disorder	7–8 h/night	< 5 min	3	No depression
31245	18	2	1		3	29.18	101.8	606.88	2	58	female	< 65 years	18–44 years	Mexican American	PIR: 1.33–3.5	0		Never		Overweight(25 to <30)	No	Sleep Disorder	<7 h/night	> 30min	6	No depression
31208	47	2	3	5	5	18.34	73.3	13332.1	1	55	female	< 65 years	45–64 years	Non-Hispanic White	PIR > 3.5	0	1-5 drinks/month	Never	>High school	Underweight(<18.5)	No	Sleep Disorder	7–8 h/night	5–30min	4	No depression
31249	18	2	1		0.51	21.13	75	580.06	2	57	female	< 65 years	18–44 years	Mexican American	PIR < 1.33	0		Never		Normal(18.5 to <25)	No	No Sleep Disorder	>8 h/night	5–30min	0	No depression
31255	34	2	1	2	1.86	30.4	103	428.773	1	56	female	< 65 years	18–44 years	Mexican American	PIR: 1.33–3.5	0	Non-drinker	Never	<=High school	Obese(30 or greater)	No	No Sleep Disorder	7–8 h/night	> 30min	2	No depression
31213	53	2	4	2	1.05	26.38	88.1	4038.26	1	52	female	< 65 years	45–64 years	Non-Hispanic Black	PIR < 1.33	1	Non-drinker	Never	<=High school	Overweight(25 to <30)	No	No Sleep Disorder	<7 h/night	> 30min	1	No depression
31214	46	2	3	4	0.77	35.44	113.5	12537.9	1	48	female	< 65 years	45–64 years	Non-Hispanic White	PIR < 1.33	0	1-5 drinks/month	Former	>High school	Obese(30 or greater)	No	Sleep Disorder	7–8 h/night	> 30min	14	Moderate depression
31220	50	1	3	3	5	25.36	94	13704.9	1	50	male	< 65 years	45–64 years	Non-Hispanic White	PIR > 3.5	0	1-5 drinks/month	Never	>High school	Overweight(25 to <30)	No	Sleep Disorder	7–8 h/night	5–30min	0	No depression
31221	54	2	3	3	5	36.03	103.5	13306.8	2	49	female	< 65 years	45–64 years	Non-Hispanic White	PIR > 3.5	0	Non-drinker	Never	>High school	Obese(30 or greater)	No	No Sleep Disorder	7–8 h/night	5–30min	0	No depression
31223	61	1	1	2	1.68	30.22	103.2	639.452	2	58	male	< 65 years	45–64 years	Mexican American	PIR: 1.33–3.5	1	1-5 drinks/month	Never	<=High school	Obese(30 or greater)	No	No Sleep Disorder	7–8 h/night	> 30min	2	No depression
31227	64	1	3	5	5	23.32	88.4	9736.87	2	48	male	< 65 years	45–64 years	Non-Hispanic White	PIR > 3.5	1	Non-drinker	Never	>High school	Normal(18.5 to <25)	No	No Sleep Disorder	7–8 h/night	5–30min	0	No depression
31259	35	2	4	4	1.93	28.81	103.2	970.684	1	55	female	< 65 years	18–44 years	Non-Hispanic Black	PIR: 1.33–3.5	0	Non-drinker	Never	>High school	Overweight(25 to <30)	No	Sleep Disorder	<7 h/night	> 30min	4	No depression
31268	40	2	3	3	0.38	30.56	103.6	5830.04	2	49	female	< 65 years	18–44 years	Non-Hispanic White	PIR < 1.33	0	1-5 drinks/month	Current	>High school	Obese(30 or greater)	No	No Sleep Disorder	7–8 h/night	5–30min	1	No depression
31232	56	2	4	3	1.17	29.1	106.3	4348.03	1	47	female	< 65 years	45–64 years	Non-Hispanic Black	PIR < 1.33	0	Non-drinker	Never	>High school	Overweight(25 to <30)	No	No Sleep Disorder	<7 h/night	> 30min	3	No depression
31233	83	1	3	2	2.61	36.62		4034.1	2	47	male	>= 65 years	>= 65 years	Non-Hispanic White	PIR: 1.33–3.5	0	1-5 drinks/month	Former	<=High school	Obese(30 or greater)	Yes	No Sleep Disorder	7–8 h/night	5–30min	3	No depression
31298	33	2	1	4	2.83	26.87	92.1	4226.71	1	57	female	< 65 years	18–44 years	Mexican American	PIR: 1.33–3.5	0	1-5 drinks/month	Never	>High school	Overweight(25 to <30)	No	Sleep Disorder	7–8 h/night	5–30min	0	No depression
31300	18	2	1		0.85	20.99	78.5	603.13	2	45	female	< 65 years	18–44 years	Mexican American	PIR < 1.33	0		Never		Normal(18.5 to <25)	No	No Sleep Disorder	7–8 h/night	5–30min	0	No depression
31302	24	2	3	4	2.4	30	118	1039.43	1	46	female	< 65 years	18–44 years	Non-Hispanic White	PIR: 1.33–3.5	0	1-5 drinks/month	Former	>High school	Obese(30 or greater)	No	No Sleep Disorder	7–8 h/night	< 5 min	2	No depression
31303	33	2	2	1	1.71	30.78	96.1	6928.92	2	49	female	< 65 years	18–44 years	Other Hispanic	PIR: 1.33–3.5	0	Non-drinker	Never	<=High school	Obese(30 or greater)	No	No Sleep Disorder	7–8 h/night	> 30min	0	No depression
31242	58	1	3	5	5	28.31	101	9954.61	2	52	male	< 65 years	45–64 years	Non-Hispanic White	PIR > 3.5	0	1-5 drinks/month	Never	>High school	Overweight(25 to <30)	No	No Sleep Disorder	7–8 h/night	5–30min	0	No depression
31243	80	1	3	5	5			0	2	52	male	>= 65 years	>= 65 years	Non-Hispanic White	PIR > 3.5	1		Never	>High school		No	Sleep Disorder	7–8 h/night	> 30min	0	No depression
31321	25	2	1	4	2.03	19.64	86.9	2794.21	1	54	female	< 65 years	18–44 years	Mexican American	PIR: 1.33–3.5	0	Non-drinker	Never	>High school	Normal(18.5 to <25)	No	No Sleep Disorder	7–8 h/night	5–30min	2	No depression
31333	29	2	1	4	3.12	40.85	117.4	3152.81	1	56	female	< 65 years	18–44 years	Mexican American	PIR: 1.33–3.5	0	Non-drinker	Never	>High school	Obese(30 or greater)	No	No Sleep Disorder	<7 h/night	> 30min	1	No depression
31336	23	2	3	3	1.51	31.05	97.4	9456.29	1	46	female	< 65 years	18–44 years	Non-Hispanic White	PIR: 1.33–3.5	0	5-10 drinks/month	Former	>High school	Obese(30 or greater)	No	Sleep Disorder	7–8 h/night	> 30min	14	Moderate depression
31350	27	2	3	3	1.9	25.12	95.4	864.486	2	50	female	< 65 years	18–44 years	Non-Hispanic White	PIR: 1.33–3.5	0	1-5 drinks/month	Current	>High school	Overweight(25 to <30)	No	No Sleep Disorder	7–8 h/night	5–30min	3	No depression
31361	30	2	3	4	1.19	27.26	102.4	1531.99	1	49	female	< 65 years	18–44 years	Non-Hispanic White	PIR < 1.33	0	Non-drinker	Never	>High school	Overweight(25 to <30)	No	No Sleep Disorder	7–8 h/night	< 5 min	1	No depression
31370	19	2	1		0.9	31.99	98	620.025	1	58	female	< 65 years	18–44 years	Mexican American	PIR < 1.33	0		Never		Obese(30 or greater)	No	No Sleep Disorder	7–8 h/night	5–30min	3	No depression
31378	19	2	1		2.51	27.38	87.5	432.769	1	58	female	< 65 years	18–44 years	Mexican American	PIR: 1.33–3.5	0		Never		Overweight(25 to <30)	No	No Sleep Disorder	7–8 h/night	> 30min	0	No depression
31381	34	2	5	2	2.41	21.8	75.6	10870.6	2	44	female	< 65 years	18–44 years	Other/multiracial	PIR: 1.33–3.5	0	1-5 drinks/month	Never	<=High school	Normal(18.5 to <25)	No	No Sleep Disorder	7–8 h/night	5–30min	7	No depression
31257	70	1	3	4	1.21	23.55	98	2452.79	2	50	male	>= 65 years	>= 65 years	Non-Hispanic White	PIR < 1.33	0	1-5 drinks/month	Never	>High school	Normal(18.5 to <25)	Yes	No Sleep Disorder	<7 h/night	5–30min	10	Moderate depression
31383	27	2	3	3	4.22	28.15	103.3	10031.8	2	54	female	< 65 years	18–44 years	Non-Hispanic White	PIR > 3.5	1	1-5 drinks/month	Current	>High school	Overweight(25 to <30)	No	Sleep Disorder	7–8 h/night	5–30min	5	No depression
31387	40	2	4	3	0.48	19.94	67.2	4021.03	1	50	female	< 65 years	18–44 years	Non-Hispanic Black	PIR < 1.33	0	1-5 drinks/month	Current	>High school	Normal(18.5 to <25)	No	No Sleep Disorder	>8 h/night	< 5 min	2	No depression
31261	49	2	4	4	3.48	29.35	91.9	4162.63	1	46	female	< 65 years	45–64 years	Non-Hispanic Black	PIR: 1.33–3.5	0	1-5 drinks/month	Never	>High school	Overweight(25 to <30)	No	No Sleep Disorder	<7 h/night	< 5 min	2	No depression
31262	52	1	1	1	2.43	27.78	104.7	3768.14	2	55	male	< 65 years	45–64 years	Mexican American	PIR: 1.33–3.5	0	1-5 drinks/month	Former	<=High school	Overweight(25 to <30)	No	No Sleep Disorder	<7 h/night	> 30min	1	No depression
31263	78	2	4	1	1.74	31.64	94	2764.81	2	49	female	>= 65 years	>= 65 years	Non-Hispanic Black	PIR: 1.33–3.5	1	1-5 drinks/month	Former	<=High school	Obese(30 or greater)	Yes	No Sleep Disorder	7–8 h/night	< 5 min	1	No depression
31394	19	2	4		0.51	39.26	119.2	845.384	2	47	female	< 65 years	18–44 years	Non-Hispanic Black	PIR < 1.33	1		Never		Obese(30 or greater)	No	No Sleep Disorder	7–8 h/night	5–30min	7	No depression
31266	62	1	3	3	2.04	28.82	115.6	9554.49	2	50	male	< 65 years	45–64 years	Non-Hispanic White	PIR: 1.33–3.5	1	10+ drinks/month	Former	>High school	Overweight(25 to <30)	No	No Sleep Disorder	<7 h/night	5–30min	1	No depression
31403	21	2	4	4	2.79	29.15	89.7	3825.08	1	48	female	< 65 years	18–44 years	Non-Hispanic Black	PIR: 1.33–3.5	0	Non-drinker	Never	>High school	Overweight(25 to <30)	No	No Sleep Disorder	<7 h/night	5–30min	1	No depression
31273	62	1	3	2	3.9	29.16	109.3	8717.96	1	48	male	< 65 years	45–64 years	Non-Hispanic White	PIR > 3.5	1	5-10 drinks/month	Never	<=High school	Overweight(25 to <30)	No	No Sleep Disorder	7–8 h/night	5–30min	8	No depression
31274	56	1	3	3	1.88		107.3	13100.6	1	53	male	< 65 years	45–64 years	Non-Hispanic White	PIR: 1.33–3.5	0	1-5 drinks/month	Current	>High school		No	No Sleep Disorder	<7 h/night	5–30min	4	No depression
31406	20	2	2	2	0.36	23.63	94.2	855.148	1	45	female	< 65 years	18–44 years	Other Hispanic	PIR < 1.33	0	Non-drinker	Never	<=High school	Normal(18.5 to <25)	No	Sleep Disorder	<7 h/night	< 5 min	3	No depression
31277	61	2	3	5	5	28.8	103	11132.5	2	47	female	< 65 years	45–64 years	Non-Hispanic White	PIR > 3.5	1	10+ drinks/month	Never	>High school	Overweight(25 to <30)	No	No Sleep Disorder	7–8 h/night	5–30min	0	No depression
31278	65	1	1	1	4.17	26.01	96.6	1200.72	2	54	male	>= 65 years	>= 65 years	Mexican American	PIR > 3.5	1	Non-drinker	Current	<=High school	Overweight(25 to <30)	No	No Sleep Disorder	7–8 h/night	5–30min	0	No depression
31279	76	2	3	2	1.17	22.69	78.3	7389.07	1	55	female	>= 65 years	>= 65 years	Non-Hispanic White	PIR < 1.33	0	Non-drinker	Never	<=High school	Normal(18.5 to <25)	No	No Sleep Disorder	<7 h/night	5–30min	0	No depression
31280	60	2	3	3	2.3	31.32	97.5	7768.04	1	44	female	< 65 years	45–64 years	Non-Hispanic White	PIR: 1.33–3.5	0	5-10 drinks/month	Former	>High school	Obese(30 or greater)	No	No Sleep Disorder	7–8 h/night	5–30min	0	No depression
31284	80	1	3	5	5	21.18	85.7	3045.01	2	44	male	>= 65 years	>= 65 years	Non-Hispanic White	PIR > 3.5	1	10+ drinks/month	Former	>High school	Normal(18.5 to <25)	No	No Sleep Disorder	7–8 h/night	5–30min	2	No depression
31285	57	2	3	5	3.57	33.24	88.5	13306.8	2	49	female	< 65 years	45–64 years	Non-Hispanic White	PIR > 3.5	1	1-5 drinks/month	Never	>High school	Obese(30 or greater)	No	No Sleep Disorder	7–8 h/night	> 30min	1	No depression
31415	23	2	1	1	0.85	17	71.7	4166.28	1	57	female	< 65 years	18–44 years	Mexican American	PIR < 1.33	0	Non-drinker	Never	<=High school	Underweight(<18.5)	No	No Sleep Disorder	>8 h/night	5–30min	10	Moderate depression
31430	19	2	3		0.05	23.65	79.4	5911.94	1	54	female	< 65 years	18–44 years	Non-Hispanic White	PIR < 1.33	0		Never		Normal(18.5 to <25)	No	No Sleep Disorder	7–8 h/night	5–30min	5	No depression
31431	20	2	1	2		24.32	92.5	219.632	2	57	female	< 65 years	18–44 years	Mexican American		0	1-5 drinks/month	Never	<=High school	Normal(18.5 to <25)	No	No Sleep Disorder	<7 h/night	5–30min	1	No depression
31291	52	1	4	4	4.29	39.5	125.3	3630.42	1	52	male	< 65 years	45–64 years	Non-Hispanic Black	PIR > 3.5	1	Non-drinker	Never	>High school	Obese(30 or greater)	No	No Sleep Disorder	<7 h/night	5–30min	0	No depression
31294	73	2	3	4	3.12	25.94	92.5	7253.69	1	48	female	>= 65 years	>= 65 years	Non-Hispanic White	PIR: 1.33–3.5	0	1-5 drinks/month	Never	>High school	Overweight(25 to <30)	No	No Sleep Disorder	7–8 h/night	5–30min	0	No depression
31297	85	2	3	3	5	26.87	97.4	5268.55	1	46	female	>= 65 years	>= 65 years	Non-Hispanic White	PIR > 3.5	1	1-5 drinks/month	Former	>High school	Overweight(25 to <30)	No	No Sleep Disorder	7–8 h/night	5–30min	4	No depression
31439	31	2	3	5	3.11	38.24	127.4	1294.24	1	47	female	< 65 years	18–44 years	Non-Hispanic White	PIR: 1.33–3.5	1	1-5 drinks/month	Never	>High school	Obese(30 or greater)	No	No Sleep Disorder	7–8 h/night	5–30min	7	No depression
31443	19	2	1		1.78	33.77	97.9	701.086	1	53	female	< 65 years	18–44 years	Mexican American	PIR: 1.33–3.5	0		Never		Obese(30 or greater)	No	No Sleep Disorder	7–8 h/night	5–30min	1	No depression
31301	66	1	1	2	2.07	33.05	110.4	1048.96	1	57	male	>= 65 years	>= 65 years	Mexican American	PIR: 1.33–3.5	1	Non-drinker	Never	<=High school	Obese(30 or greater)	No	Sleep Disorder	<7 h/night	> 30min	2	No depression
31446	18	2	3		1.71	32.23	100.6	2921.45	2	46	female	< 65 years	18–44 years	Non-Hispanic White	PIR: 1.33–3.5	0		Never		Obese(30 or greater)	No	No Sleep Disorder	<7 h/night	> 30min	1	No depression
31449	37	2	3	4	5			0	2	52	female	< 65 years	18–44 years	Non-Hispanic White	PIR > 3.5	0		Current	>High school		No	Sleep Disorder	>8 h/night	5–30min	0	No depression
31304	53	1	1	1		31.15	115.3	2939.97	2	57	male	< 65 years	45–64 years	Mexican American		1	1-5 drinks/month	Current	<=High school	Obese(30 or greater)	Yes	No Sleep Disorder	7–8 h/night	5–30min	8	No depression
31307	77	2	3	3	4.17	27.55	98.3	7554.58	2	49	female	>= 65 years	>= 65 years	Non-Hispanic White	PIR > 3.5	0		Never	>High school	Overweight(25 to <30)	Yes	No Sleep Disorder	>8 h/night	< 5 min	0	No depression
31308	59	1	4	4	3.66	27.81	97.5	4636.56	1	51	male	< 65 years	45–64 years	Non-Hispanic Black	PIR > 3.5	1	10+ drinks/month	Current	>High school	Overweight(25 to <30)	No	No Sleep Disorder	<7 h/night	5–30min	3	No depression
31309	60	1	1	1	0.75	31.98	112.6	1551.35	1	48	male	< 65 years	45–64 years	Mexican American	PIR < 1.33	0	1-5 drinks/month	Former	<=High school	Obese(30 or greater)	No	No Sleep Disorder	<7 h/night	> 30min	1	No depression
31311	71	1	3	3	1.52	23.77	99.2	5615.91	2	44	male	>= 65 years	>= 65 years	Non-Hispanic White	PIR: 1.33–3.5	0	Non-drinker	Former	>High school	Normal(18.5 to <25)	Yes	No Sleep Disorder	7–8 h/night	> 30min	0	No depression
31470	26	2	1	3	0.68	32.49	96.2	3176.72	1	57	female	< 65 years	18–44 years	Mexican American	PIR < 1.33	0	Non-drinker	Never	>High school	Obese(30 or greater)	No	No Sleep Disorder	7–8 h/night	> 30min	1	No depression
31481	18	2	3		2.15	28.74		5733.96	2	46	female	< 65 years	18–44 years	Non-Hispanic White	PIR: 1.33–3.5	0		Never		Overweight(25 to <30)	No	No Sleep Disorder	7–8 h/night	> 30min	0	No depression
31487	37	2	4	4	1.57	20.05	77.3	5509.57	1	56	female	< 65 years	18–44 years	Non-Hispanic Black	PIR: 1.33–3.5	0	Non-drinker	Never	>High school	Normal(18.5 to <25)	No	No Sleep Disorder	7–8 h/night	< 5 min	0	No depression
31323	83	1	3	1		25.6		3695.77	1	54	male	>= 65 years	>= 65 years	Non-Hispanic White		1	1-5 drinks/month	Former	<=High school	Overweight(25 to <30)	No	Sleep Disorder	<7 h/night	> 30min	6	No depression
31324	47	2	4	4	3.9	29.94	99	4348.03	1	47	female	< 65 years	45–64 years	Non-Hispanic Black	PIR > 3.5	1	Non-drinker	Never	>High school	Overweight(25 to <30)	No	No Sleep Disorder	7–8 h/night	5–30min	1	No depression
31492	19	2	2			21.68	87.7	2504.05	2	56	female	< 65 years	18–44 years	Other Hispanic		0		Never		Normal(18.5 to <25)	No	Sleep Disorder	<7 h/night	> 30min	0	No depression
31502	38	2	3	3	1.92	28.24	77.9	14341.7	2	46	female	< 65 years	18–44 years	Non-Hispanic White	PIR: 1.33–3.5	0	1-5 drinks/month	Never	>High school	Overweight(25 to <30)	No	No Sleep Disorder	<7 h/night	5–30min	0	No depression
31332	68	1	4	2	2.49	20.93	95.9	1213.02	1	51	male	>= 65 years	>= 65 years	Non-Hispanic Black	PIR: 1.33–3.5	0	1-5 drinks/month	Former	<=High school	Normal(18.5 to <25)	No	No Sleep Disorder	7–8 h/night	< 5 min	1	No depression
31518	40	2	5	4	2.35	27.34	94	13989.7	2	48	female	< 65 years	18–44 years	Other/multiracial	PIR: 1.33–3.5	1	1-5 drinks/month	Never	>High school	Overweight(25 to <30)	No	No Sleep Disorder	7–8 h/night	< 5 min	2	No depression
31334	55	2	4	5	0.31	43	109.4	4963.8	1	56	female	< 65 years	45–64 years	Non-Hispanic Black	PIR < 1.33	1	Non-drinker	Never	>High school	Obese(30 or greater)	No	Sleep Disorder	<7 h/night	> 30min	3	No depression
31525	33	2	3	5	2.4	34.78	109.8	15753.1	2	47	female	< 65 years	18–44 years	Non-Hispanic White	PIR: 1.33–3.5	0	1-5 drinks/month	Former	>High school	Obese(30 or greater)	No	No Sleep Disorder	<7 h/night	5–30min	1	No depression
31337	54	1	3	4	5	36.3	120.3	11734.6	2	44	male	< 65 years	45–64 years	Non-Hispanic White	PIR > 3.5	1	1-5 drinks/month	Former	>High school	Obese(30 or greater)	No	No Sleep Disorder	7–8 h/night	5–30min	0	No depression
31339	85	2	5	2	4.46	24.69	96.1	4513.77	2	54	female	>= 65 years	>= 65 years	Other/multiracial	PIR > 3.5	0	Non-drinker	Never	<=High school	Normal(18.5 to <25)	No	Sleep Disorder	>8 h/night	> 30min	2	No depression
31343	61	2	3	4	5	35.11	123.5	7969.33	2	52	female	< 65 years	45–64 years	Non-Hispanic White	PIR > 3.5	1	1-5 drinks/month	Never	>High school	Obese(30 or greater)	Yes	Sleep Disorder	<7 h/night	5–30min	3	No depression
31344	55	2	3	5	5	32.18	102.6	11098.7	2	52	female	< 65 years	45–64 years	Non-Hispanic White	PIR > 3.5	1	1-5 drinks/month	Never	>High school	Obese(30 or greater)	No	No Sleep Disorder	7–8 h/night	< 5 min	2	No depression
31345	67	2	3	2	2.5	26.15	96.4	10773.9	1	46	female	>= 65 years	>= 65 years	Non-Hispanic White	PIR: 1.33–3.5	0	1-5 drinks/month	Current	<=High school	Overweight(25 to <30)	No	No Sleep Disorder	>8 h/night	5–30min	5	No depression
31348	62	1	4	2	5	31.16	105.5	1780.11	1	49	male	< 65 years	45–64 years	Non-Hispanic Black	PIR > 3.5	1	Non-drinker	Current	<=High school	Obese(30 or greater)	No	No Sleep Disorder	<7 h/night	5–30min	0	No depression
31529	42	2	3	3	4.22	30.33	105.9	15993.4	2	47	female	< 65 years	18–44 years	Non-Hispanic White	PIR > 3.5	0	1-5 drinks/month	Current	>High school	Obese(30 or greater)	No	No Sleep Disorder	7–8 h/night	5–30min	0	No depression
31353	53	1	3	3	1.49	22.84		4174.67	2	44	male	< 65 years	45–64 years	Non-Hispanic White	PIR: 1.33–3.5	0		Current	>High school	Normal(18.5 to <25)	No	No Sleep Disorder	7–8 h/night	5–30min	0	No depression
31357	85	2	3	2	4.56			0	1	45	female	>= 65 years	>= 65 years	Non-Hispanic White	PIR > 3.5	1		Former	<=High school		No	Sleep Disorder	7–8 h/night	> 30min	0	No depression
31358	62	2	4	4	0.72	30.71	102.4	2032.33	2	51	female	< 65 years	45–64 years	Non-Hispanic Black	PIR < 1.33	1	Non-drinker	Never	>High school	Obese(30 or greater)	Yes	Sleep Disorder	<7 h/night	> 30min	6	No depression
31530	28	2	4	4	5	33.86	105.2	3187.66	2	56	female	< 65 years	18–44 years	Non-Hispanic Black	PIR > 3.5	0	Non-drinker	Never	>High school	Obese(30 or greater)	No	No Sleep Disorder	7–8 h/night	5–30min	1	No depression
31533	20	2	1	4	1.56	20.59	71.9	2550.94	1	54	female	< 65 years	18–44 years	Mexican American	PIR: 1.33–3.5	0	Non-drinker	Never	>High school	Normal(18.5 to <25)	No	No Sleep Disorder	<7 h/night	5–30min	1	No depression
31367	85	2	3	3	2.2	18.99	80.3	5387.96	2	53	female	>= 65 years	>= 65 years	Non-Hispanic White	PIR: 1.33–3.5	1	10+ drinks/month	Never	>High school	Normal(18.5 to <25)	No	No Sleep Disorder	>8 h/night	5–30min	0	No depression
31368	69	2	3	3				0	1	51	female	>= 65 years	>= 65 years	Non-Hispanic White		1		Never	>High school		Yes	Sleep Disorder	7–8 h/night	5–30min	0	No depression
31535	21	2	4	3	0.16	24.71	97.2	4640.11	1	49	female	< 65 years	18–44 years	Non-Hispanic Black	PIR < 1.33	0	Non-drinker	Never	>High school	Normal(18.5 to <25)	No	No Sleep Disorder	>8 h/night	5–30min	0	No depression
31372	48	2	4	4	3.66	25.43	85.3	4719.61	1	50	female	< 65 years	45–64 years	Non-Hispanic Black	PIR > 3.5	0	1-5 drinks/month	Current	>High school	Overweight(25 to <30)	No	No Sleep Disorder	<7 h/night	5–30min	4	No depression
31540	18	2	4		2.13	19.81	65.4	1125.82	1	58	female	< 65 years	18–44 years	Non-Hispanic Black	PIR: 1.33–3.5	0		Never		Normal(18.5 to <25)	No	No Sleep Disorder	7–8 h/night	< 5 min	1	No depression
31379	79	2	4	2	0.75	34.03	120.4	3289.81	1	50	female	>= 65 years	>= 65 years	Non-Hispanic Black	PIR < 1.33	1	1-5 drinks/month	Never	<=High school	Obese(30 or greater)	No	Sleep Disorder	<7 h/night	> 30min	8	No depression
31380	69	1	4	2	2.02	20.51	81	1780.11	1	49	male	>= 65 years	>= 65 years	Non-Hispanic Black	PIR: 1.33–3.5	1	10+ drinks/month	Current	<=High school	Normal(18.5 to <25)	No	No Sleep Disorder	7–8 h/night	5–30min	0	No depression
31544	19	2	1		0.09	31.26	106.2	686.722	1	47	female	< 65 years	18–44 years	Mexican American	PIR < 1.33	0		Never		Obese(30 or greater)	No	No Sleep Disorder	7–8 h/night	> 30min	5	No depression
31382	61	1	4	4	5	25.54	100	1613.41	2	57	male	< 65 years	45–64 years	Non-Hispanic Black	PIR > 3.5	1	10+ drinks/month	Never	>High school	Overweight(25 to <30)	No	Sleep Disorder	7–8 h/night	5–30min	1	No depression
31545	33	2	1	1	1.2	21.38	81	4006.42	1	58	female	< 65 years	18–44 years	Mexican American	PIR < 1.33	1	Non-drinker	Never	<=High school	Normal(18.5 to <25)	No	Sleep Disorder	7–8 h/night	5–30min	3	No depression
31386	45	2	3	2	1.81	25.01	100	5903.13	2	50	female	< 65 years	45–64 years	Non-Hispanic White	PIR: 1.33–3.5	1	5-10 drinks/month	Current	<=High school	Overweight(25 to <30)	No	No Sleep Disorder	<7 h/night	5–30min	4	No depression
31556	18	2	4		0.55	23.51	77.7	1021.89	1	52	female	< 65 years	18–44 years	Non-Hispanic Black	PIR < 1.33	0		Never		Normal(18.5 to <25)	No	No Sleep Disorder	7–8 h/night	< 5 min	0	No depression
31388	60	2	3	3	2.4	49.01	145.1	10447.9	1	45	female	< 65 years	45–64 years	Non-Hispanic White	PIR: 1.33–3.5	1	1-5 drinks/month	Never	>High school	Obese(30 or greater)	Yes	Sleep Disorder	<7 h/night	> 30min	10	Moderate depression
31391	49	1	4	2	1.02	30.6	110.9	3654.92	2	50	male	< 65 years	45–64 years	Non-Hispanic Black	PIR < 1.33	0	10+ drinks/month	Never	<=High school	Obese(30 or greater)	No	No Sleep Disorder	7–8 h/night	> 30min	0	No depression
31392	61	1	1	3	1.75			0	2	57	male	< 65 years	45–64 years	Mexican American	PIR: 1.33–3.5	1		Current	>High school		Yes	No Sleep Disorder	7–8 h/night	5–30min	0	No depression
31393	70	1	4	1	0.7			2144.46	2	55	male	>= 65 years	>= 65 years	Non-Hispanic Black	PIR < 1.33	1		Never	<=High school		Yes	No Sleep Disorder	7–8 h/night	5–30min	0	No depression
31571	19	2	1		1.11	22.29	84.7	735.768	1	51	female	< 65 years	18–44 years	Mexican American	PIR < 1.33	0		Never		Normal(18.5 to <25)	Yes	No Sleep Disorder	>8 h/night	> 30min	1	No depression
31396	55	2	1	4	3.51	31.44	99.2	2244.69	1	44	female	< 65 years	45–64 years	Mexican American	PIR > 3.5	0	10+ drinks/month	Never	>High school	Obese(30 or greater)	No	No Sleep Disorder	7–8 h/night	< 5 min	2	No depression
31399	59	1	3	4	3.67	25.28	94	13125.4	2	46	male	< 65 years	45–64 years	Non-Hispanic White	PIR > 3.5	0	1-5 drinks/month	Current	>High school	Overweight(25 to <30)	No	No Sleep Disorder	7–8 h/night	5–30min	6	No depression
31400	78	2	3	4		24.52	94.2	10279.8	1	56	female	>= 65 years	>= 65 years	Non-Hispanic White		1	Non-drinker	Current	>High school	Normal(18.5 to <25)	No	Sleep Disorder	<7 h/night	5–30min	0	No depression
31585	40	2	1	4	1.16	37.13	103.3	2601.86	1	54	female	< 65 years	18–44 years	Mexican American	PIR < 1.33	1	Non-drinker	Never	>High school	Obese(30 or greater)	No	No Sleep Disorder	7–8 h/night	5–30min	0	No depression
31588	19	2	3		2.56	23.7	81.6	5023.05	2	49	female	< 65 years	18–44 years	Non-Hispanic White	PIR: 1.33–3.5	0		Never		Normal(18.5 to <25)	No	No Sleep Disorder	7–8 h/night	> 30min	0	No depression
31407	64	2	4	5	4.13	42.85	135.8	1804.55	1	51	female	< 65 years	45–64 years	Non-Hispanic Black	PIR > 3.5	1	1-5 drinks/month	Current	>High school	Obese(30 or greater)	Yes	No Sleep Disorder	7–8 h/night	> 30min	2	No depression
31619	31	2	3	4	3.21	30.72	93.5	17577.8	2	55	female	< 65 years	18–44 years	Non-Hispanic White	PIR: 1.33–3.5	0	1-5 drinks/month	Never	>High school	Obese(30 or greater)	Yes	No Sleep Disorder	7–8 h/night	5–30min	0	No depression
31630	33	2	5	5	5	29.07	111.8	1278.33	2	48	female	< 65 years	18–44 years	Other/multiracial	PIR > 3.5	0	1-5 drinks/month	Former	>High school	Overweight(25 to <30)	No	No Sleep Disorder	7–8 h/night	5–30min	2	No depression
31635	27	2	1	1	0.84	27.82	106.4	512.02	1	53	female	< 65 years	18–44 years	Mexican American	PIR < 1.33	0	Non-drinker	Never	<=High school	Overweight(25 to <30)	No	No Sleep Disorder	>8 h/night	> 30min	8	No depression
31416	52	2	3	5		30.61	95.7	15556.2	1	46	female	< 65 years	45–64 years	Non-Hispanic White		0		Current	>High school	Obese(30 or greater)	No	No Sleep Disorder	>8 h/night	5–30min	0	No depression
31638	22	2	3	5	4.56	22.07	73.3	9564	1	45	female	< 65 years	18–44 years	Non-Hispanic White	PIR > 3.5	0	5-10 drinks/month	Current	>High school	Normal(18.5 to <25)	No	No Sleep Disorder	7–8 h/night	5–30min	2	No depression
31425	63	2	3	4	4.73	28.96	97.5	10135.1	2	46	female	< 65 years	45–64 years	Non-Hispanic White	PIR > 3.5	0	1-5 drinks/month	Never	>High school	Overweight(25 to <30)	No	No Sleep Disorder	7–8 h/night	5–30min	0	No depression
31639	22	2	1	2	0.75	26.83	88.4	331.792	2	54	female	< 65 years	18–44 years	Mexican American	PIR < 1.33	0	Non-drinker	Never	<=High school	Overweight(25 to <30)	No	No Sleep Disorder	<7 h/night	5–30min	0	No depression
31640	44	2	1	2	0.6	27.58	93.2	3071.26	2	58	female	< 65 years	18–44 years	Mexican American	PIR < 1.33	0	1-5 drinks/month	Current	<=High school	Overweight(25 to <30)	No	No Sleep Disorder	7–8 h/night	5–30min	0	No depression
31652	23	2	3	4	5	29.83	109.5	889.13	2	49	female	< 65 years	18–44 years	Non-Hispanic White	PIR > 3.5	0	5-10 drinks/month	Former	>High school	Overweight(25 to <30)	No	No Sleep Disorder	>8 h/night	5–30min	0	No depression
31432	45	2	3	5	5	26.84	93.6	15478.2	1	46	female	< 65 years	45–64 years	Non-Hispanic White	PIR > 3.5	1	5-10 drinks/month	Never	>High school	Overweight(25 to <30)	No	Sleep Disorder	7–8 h/night	5–30min	0	No depression
31434	57	1	3	1	1.18	26.91	109.6	5057.45	1	50	male	< 65 years	45–64 years	Non-Hispanic White	PIR < 1.33	0	1-5 drinks/month	Current	<=High school	Overweight(25 to <30)	No	No Sleep Disorder	<7 h/night	> 30min	12	Moderate depression
31662	44	2	1	3	0.98	25.12	83.7	2621.9	1	55	female	< 65 years	18–44 years	Mexican American	PIR < 1.33	0	Non-drinker	Never	>High school	Overweight(25 to <30)	No	No Sleep Disorder	7–8 h/night	5–30min	2	No depression
31437	59	2	5	4	1.39	26.24	96	5602.88	2	50	female	< 65 years	45–64 years	Other/multiracial	PIR: 1.33–3.5	0	10+ drinks/month	Current	>High school	Overweight(25 to <30)	No	No Sleep Disorder	<7 h/night	5–30min	3	No depression
31669	25	2	1	3	1.49	24.85	80.1	1983.33	1	58	female	< 65 years	18–44 years	Mexican American	PIR: 1.33–3.5	0	1-5 drinks/month	Current	>High school	Normal(18.5 to <25)	No	No Sleep Disorder	<7 h/night	5–30min	1	No depression
31674	28	2	3	4	3.72	32.98	112.2	10201.6	1	47	female	< 65 years	18–44 years	Non-Hispanic White	PIR > 3.5	0	1-5 drinks/month	Former	>High school	Obese(30 or greater)	No	No Sleep Disorder	7–8 h/night	5–30min	0	No depression
31441	62	1	4	4	4.24	33.74	122.1	1366.14	2	51	male	< 65 years	45–64 years	Non-Hispanic Black	PIR > 3.5	0	1-5 drinks/month	Never	>High school	Obese(30 or greater)	Yes	No Sleep Disorder	7–8 h/night	5–30min	3	No depression
31442	67	1	1	4	1.8	29.37	104.6	2097.21	2	55	male	>= 65 years	>= 65 years	Mexican American	PIR: 1.33–3.5	0	1-5 drinks/month	Former	>High school	Overweight(25 to <30)	Yes	No Sleep Disorder	7–8 h/night	5–30min	4	No depression
31680	24	2	1	2	0.53	27.79	91.9	204.321	2	58	female	< 65 years	18–44 years	Mexican American	PIR < 1.33	0	1-5 drinks/month	Never	<=High school	Overweight(25 to <30)	No	No Sleep Disorder	7–8 h/night	> 30min	1	No depression
31690	38	2	3	4	5	25.16	84.5	11117.3	1	44	female	< 65 years	18–44 years	Non-Hispanic White	PIR > 3.5	0	1-5 drinks/month	Never	>High school	Overweight(25 to <30)	No	No Sleep Disorder	<7 h/night	5–30min	0	No depression
31700	36	2	1	3	0.85	32.41	100	2474.67	2	56	female	< 65 years	18–44 years	Mexican American	PIR < 1.33	0		Never	>High school	Obese(30 or greater)	No	No Sleep Disorder	7–8 h/night	> 30min	0	No depression
31447	85	1	3	3	0.71	26.48	104.8	1453.64	2	44	male	>= 65 years	>= 65 years	Non-Hispanic White	PIR < 1.33	1	Non-drinker	Never	>High school	Overweight(25 to <30)	No	No Sleep Disorder	7–8 h/night	< 5 min	0	No depression
31708	29	2	1	2	0.73	57.05	154.2	204.321	2	58	female	< 65 years	18–44 years	Mexican American	PIR < 1.33	0	Non-drinker	Never	<=High school	Obese(30 or greater)	Yes	No Sleep Disorder	<7 h/night	< 5 min	13	Moderate depression
31452	54	2	4	5	3.2	28.46	99.8	4053.08	1	55	female	< 65 years	45–64 years	Non-Hispanic Black	PIR: 1.33–3.5	0	1-5 drinks/month	Current	>High school	Overweight(25 to <30)	No	Sleep Disorder	<7 h/night	> 30min	13	Moderate depression
31454	75	1	2	1	0.43	25.19	92.7	2274.26	2	49	male	>= 65 years	>= 65 years	Other Hispanic	PIR < 1.33	1	1-5 drinks/month	Former	<=High school	Overweight(25 to <30)	Yes	No Sleep Disorder	7–8 h/night	5–30min	2	No depression
31711	23	2	4	3	1.09	41.27	115	3825.08	1	48	female	< 65 years	18–44 years	Non-Hispanic Black	PIR < 1.33	0	Non-drinker	Never	>High school	Obese(30 or greater)	No	No Sleep Disorder	7–8 h/night	5–30min	7	No depression
31457	61	2	1	3	4.7	22.44	83.6	2016.22	1	57	female	< 65 years	45–64 years	Mexican American	PIR > 3.5	0	Non-drinker	Never	>High school	Normal(18.5 to <25)	No	No Sleep Disorder	7–8 h/night	5–30min	3	No depression
31712	31	2	4	2	1.49	35.28	116	2954.81	2	56	female	< 65 years	18–44 years	Non-Hispanic Black	PIR: 1.33–3.5	0		Never	<=High school	Obese(30 or greater)	No	No Sleep Disorder	<7 h/night	5–30min	0	No depression
31463	48	1	4	3	3.98	28.5	105.9	3797.81	2	50	male	< 65 years	45–64 years	Non-Hispanic Black	PIR > 3.5	1	1-5 drinks/month	Current	>High school	Overweight(25 to <30)	No	Sleep Disorder	<7 h/night	> 30min	6	No depression
31464	64	1	3	5	5	28.41	105.6	7848.16	1	44	male	< 65 years	45–64 years	Non-Hispanic White	PIR > 3.5	1	10+ drinks/month	Current	>High school	Overweight(25 to <30)	Yes	No Sleep Disorder	7–8 h/night	5–30min	0	No depression
31718	18	2	4		1.11	26.46	83.6	989.604	1	50	female	< 65 years	18–44 years	Non-Hispanic Black	PIR < 1.33	1		Never		Overweight(25 to <30)	No	No Sleep Disorder	>8 h/night	5–30min	2	No depression
31468	55	1	3	2	1.45	31.53	115.2	13407.8	1	48	male	< 65 years	45–64 years	Non-Hispanic White	PIR: 1.33–3.5	1	10+ drinks/month	Current	<=High school	Obese(30 or greater)	No	No Sleep Disorder	7–8 h/night	5–30min	0	No depression
31469	74	2	3	5	5	24.54	86.2	7075.8	2	52	female	>= 65 years	>= 65 years	Non-Hispanic White	PIR > 3.5	0	1-5 drinks/month	Former	>High school	Normal(18.5 to <25)	No	Sleep Disorder	>8 h/night	5–30min	3	No depression
31723	18	2	4		0.68	34.72	102.6	1107.13	1	49	female	< 65 years	18–44 years	Non-Hispanic Black	PIR < 1.33	0		Never		Obese(30 or greater)	No	Sleep Disorder	<7 h/night	5–30min	1	No depression
31471	49	2	4	2	3.27	18.4	72.5	4038.26	1	52	female	< 65 years	45–64 years	Non-Hispanic Black	PIR: 1.33–3.5	1	10+ drinks/month	Current	<=High school	Underweight(<18.5)	Yes	Sleep Disorder	<7 h/night	5–30min	6	No depression
31472	76	1	3	4	1.43	32.3	111	7111.49	1	46	male	>= 65 years	>= 65 years	Non-Hispanic White	PIR: 1.33–3.5	0	Non-drinker	Former	>High school	Obese(30 or greater)	No	Sleep Disorder	7–8 h/night	< 5 min	9	No depression
31724	37	2	5	5	5	19.18	71.7	14598	2	58	female	< 65 years	18–44 years	Other/multiracial	PIR > 3.5	0	1-5 drinks/month	Never	>High school	Normal(18.5 to <25)	No	No Sleep Disorder	7–8 h/night	5–30min	2	No depression
31737	19	2	1		0.45	22.75	83.3	865.247	2	55	female	< 65 years	18–44 years	Mexican American	PIR < 1.33	0		Never		Normal(18.5 to <25)	No	No Sleep Disorder	7–8 h/night	5–30min	0	No depression
31483	50	1	3	4	5	32.55	101.2	14417.1	2	47	male	< 65 years	45–64 years	Non-Hispanic White	PIR > 3.5	0	1-5 drinks/month	Never	>High school	Obese(30 or greater)	No	No Sleep Disorder	<7 h/night	5–30min	0	No depression
31486	50	1	3	2	3.9	19.73	78.6	12817.2	1	54	male	< 65 years	45–64 years	Non-Hispanic White	PIR > 3.5	0	Non-drinker	Current	<=High school	Normal(18.5 to <25)	No	No Sleep Disorder	7–8 h/night	5–30min	0	No depression
31740	28	2	5	5	5	28.95	112.5	740.873	2	52	female	< 65 years	18–44 years	Other/multiracial	PIR > 3.5	0	Non-drinker	Never	>High school	Overweight(25 to <30)	No	No Sleep Disorder	7–8 h/night	5–30min	0	No depression
31742	25	2	3	4	1.82	24.15	82.4	1074.03	2	47	female	< 65 years	18–44 years	Non-Hispanic White	PIR: 1.33–3.5	0	1-5 drinks/month	Former	>High school	Normal(18.5 to <25)	No	No Sleep Disorder	7–8 h/night	5–30min	1	No depression
31491	46	2	4	4	5	38.73	110	3657.03	2	50	female	< 65 years	45–64 years	Non-Hispanic Black	PIR > 3.5	0	Non-drinker	Never	>High school	Obese(30 or greater)	No	No Sleep Disorder	7–8 h/night	5–30min	3	No depression
31751	25	2	3	3	0.72	16.58	70.4	7918.52	2	52	female	< 65 years	18–44 years	Non-Hispanic White	PIR < 1.33	0	1-5 drinks/month	Current	>High school	Underweight(<18.5)	No	Sleep Disorder	>8 h/night	> 30min	5	No depression
31496	51	2	1	4		25.04	88.9	2198.49	2	58	female	< 65 years	45–64 years	Mexican American		0	1-5 drinks/month	Never	>High school	Overweight(25 to <30)	No	Sleep Disorder	>8 h/night	5–30min	5	No depression
31497	50	2	3	3	1.88	23.33	73	14124.1	1	47	female	< 65 years	45–64 years	Non-Hispanic White	PIR: 1.33–3.5	1	1-5 drinks/month	Current	>High school	Normal(18.5 to <25)	No	No Sleep Disorder	>8 h/night	5–30min	6	No depression
31498	63	2	1	1	1.33	22.4	82.9	881.382	2	57	female	< 65 years	45–64 years	Mexican American	PIR: 1.33–3.5	0	1-5 drinks/month	Never	<=High school	Normal(18.5 to <25)	No	No Sleep Disorder	7–8 h/night	5–30min	1	No depression
31788	19	2	1		1.81	35.89	109	675.292	2	54	female	< 65 years	18–44 years	Mexican American	PIR: 1.33–3.5	1		Never		Obese(30 or greater)	No	No Sleep Disorder	7–8 h/night	5–30min	8	No depression
31793	27	2	1	1	0.93	27.14	82.1	2502.69	2	49	female	< 65 years	18–44 years	Mexican American	PIR < 1.33	0	1-5 drinks/month	Never	<=High school	Overweight(25 to <30)	No	No Sleep Disorder	7–8 h/night	5–30min	0	No depression
31503	47	1	3	4	1.49	30.41	103.3	14803.9	1	46	male	< 65 years	45–64 years	Non-Hispanic White	PIR: 1.33–3.5	0	5-10 drinks/month	Never	>High school	Obese(30 or greater)	No	No Sleep Disorder	7–8 h/night	5–30min	0	No depression
31504	46	1	3	5	5	31.19	105	9993.35	2	56	male	< 65 years	45–64 years	Non-Hispanic White	PIR > 3.5	1	10+ drinks/month	Former	>High school	Obese(30 or greater)	No	Sleep Disorder	7–8 h/night	5–30min	0	No depression
31506	73	1	3	1	1.29	25.02	95.3	5615.91	2	44	male	>= 65 years	>= 65 years	Non-Hispanic White	PIR < 1.33	1	1-5 drinks/month	Former	<=High school	Overweight(25 to <30)	No	No Sleep Disorder	7–8 h/night	5–30min	0	No depression
31508	73	1	3	2	1.47	18.2	75	2074.95	1	48	male	>= 65 years	>= 65 years	Non-Hispanic White	PIR: 1.33–3.5	0	1-5 drinks/month	Current	<=High school	Underweight(<18.5)	No	No Sleep Disorder	7–8 h/night	5–30min	1	No depression
31801	18	2	5		0.6	37.29	102	681.81	2	45	female	< 65 years	18–44 years	Other/multiracial	PIR < 1.33	0		Never		Obese(30 or greater)	No	No Sleep Disorder	<7 h/night	> 30min	1	No depression
31816	26	2	3	4	2.4	30.52	109.5	924.944	2	54	female	< 65 years	18–44 years	Non-Hispanic White	PIR: 1.33–3.5	0	1-5 drinks/month	Never	>High school	Obese(30 or greater)	No	Sleep Disorder	<7 h/night	5–30min	0	No depression
31512	51	1	1	1	0.57	31.32	105.6	3246.24	1	50	male	< 65 years	45–64 years	Mexican American	PIR < 1.33	0	1-5 drinks/month	Former	<=High school	Obese(30 or greater)	No	No Sleep Disorder	7–8 h/night	5–30min	0	No depression
31513	65	1	4	3	2.27	23.18	93.1	1136.3	2	52	male	>= 65 years	>= 65 years	Non-Hispanic Black	PIR: 1.33–3.5	0	1-5 drinks/month	Former	>High school	Normal(18.5 to <25)	No	No Sleep Disorder	7–8 h/night	< 5 min	0	No depression
31517	51	2	3	3	1.09	35.17	108.1	7882.5	1	56	female	< 65 years	45–64 years	Non-Hispanic White	PIR < 1.33	0	1-5 drinks/month	Never	>High school	Obese(30 or greater)	No	Sleep Disorder	7–8 h/night	5–30min	16	Moderate to severe depression
31821	25	2	3	4	2.8	28.6	105.5	951.67	1	54	female	< 65 years	18–44 years	Non-Hispanic White	PIR: 1.33–3.5	0	Non-drinker	Never	>High school	Overweight(25 to <30)	No	No Sleep Disorder	7–8 h/night	< 5 min	0	No depression
31519	57	2	3	3	5	46.24	131.5	16074	2	47	female	< 65 years	45–64 years	Non-Hispanic White	PIR > 3.5	0	1-5 drinks/month	Former	>High school	Obese(30 or greater)	Yes	Sleep Disorder	<7 h/night	< 5 min	3	No depression
31520	53	1	4	2	1.22	25.73	90.6	3702.68	2	49	male	< 65 years	45–64 years	Non-Hispanic Black	PIR < 1.33	1	Non-drinker	Never	<=High school	Overweight(25 to <30)	Yes	No Sleep Disorder	7–8 h/night	< 5 min	5	No depression
31822	28	2	3	4	5	30.31	120.1	864.486	2	44	female	< 65 years	18–44 years	Non-Hispanic White	PIR > 3.5	0	Non-drinker	Never	>High school	Obese(30 or greater)	No	No Sleep Disorder	<7 h/night	5–30min	1	No depression
31524	52	2	3	3		35.24	120.6	13197.3	1	45	female	< 65 years	45–64 years	Non-Hispanic White		0	Non-drinker	Never	>High school	Obese(30 or greater)	No	No Sleep Disorder	7–8 h/night	5–30min	1	No depression
31824	22	2	3	4	0.78	22.6	90	1113.38	1	49	female	< 65 years	18–44 years	Non-Hispanic White	PIR < 1.33	0	1-5 drinks/month	Former	>High school	Normal(18.5 to <25)	No	No Sleep Disorder	7–8 h/night	< 5 min	0	No depression
31527	59	1	3	4	2.35	21.34	87	9345.17	2	56	male	< 65 years	45–64 years	Non-Hispanic White	PIR: 1.33–3.5	0	10+ drinks/month	Current	>High school	Normal(18.5 to <25)	No	No Sleep Disorder	<7 h/night	5–30min	0	No depression
31837	24	2	1	2	0.9	29.98	99.5	453.96	2	50	female	< 65 years	18–44 years	Mexican American	PIR < 1.33	0	Non-drinker	Never	<=High school	Overweight(25 to <30)	No	No Sleep Disorder	7–8 h/night	5–30min	1	No depression
31839	23	2	1	3		33.86	112.3	1757.66	2	58	female	< 65 years	18–44 years	Mexican American		0	1-5 drinks/month	Never	>High school	Obese(30 or greater)	No	No Sleep Disorder	7–8 h/night	< 5 min	0	No depression
31847	35	2	3	4	3.26	23.3	74.3	16513.7	1	49	female	< 65 years	18–44 years	Non-Hispanic White	PIR: 1.33–3.5	0	1-5 drinks/month	Current	>High school	Normal(18.5 to <25)	No	No Sleep Disorder	7–8 h/night	5–30min	3	No depression
31531	80	2	3	4		25.73	98.2	6248.68	2	55	female	>= 65 years	>= 65 years	Non-Hispanic White		1	Non-drinker	Never	>High school	Overweight(25 to <30)	No	Sleep Disorder	<7 h/night	5–30min	4	No depression
31852	20	2	1	3	0.8	26.59	89	3128.14	1	56	female	< 65 years	18–44 years	Mexican American	PIR < 1.33	0	Non-drinker	Never	>High school	Overweight(25 to <30)	No	No Sleep Disorder	7–8 h/night	5–30min	2	No depression
31861	22	2	5	5	5	20.9	68.5	11673.9	1	56	female	< 65 years	18–44 years	Other/multiracial	PIR > 3.5	0	1-5 drinks/month	Never	>High school	Normal(18.5 to <25)	No	No Sleep Disorder	7–8 h/night	5–30min	0	No depression
31863	29	2	4	4	5	21.29	79.4	4039.01	1	52	female	< 65 years	18–44 years	Non-Hispanic Black	PIR > 3.5	0	10+ drinks/month	Never	>High school	Normal(18.5 to <25)	No	No Sleep Disorder	<7 h/night	5–30min	8	No depression
31870	21	2	3	4	2.27	19.42	69.7	8035.39	2	52	female	< 65 years	18–44 years	Non-Hispanic White	PIR: 1.33–3.5	0	Non-drinker	Never	>High school	Normal(18.5 to <25)	No	Sleep Disorder	>8 h/night	5–30min	6	No depression
31871	23	2	1	2		36.41	118	327.263	2	55	female	< 65 years	18–44 years	Mexican American		0	Non-drinker	Never	<=High school	Obese(30 or greater)	No	No Sleep Disorder	7–8 h/night	5–30min	0	No depression
31874	29	2	1	2	3.54	23.57	80.6	2820.57	1	46	female	< 65 years	18–44 years	Mexican American	PIR > 3.5	0	1-5 drinks/month	Never	<=High school	Normal(18.5 to <25)	No	No Sleep Disorder	>8 h/night	> 30min	1	No depression
31892	18	2	1		2.8	18.49	72.5	745.866	2	55	female	< 65 years	18–44 years	Mexican American	PIR: 1.33–3.5	0		Never		Underweight(<18.5)	No	No Sleep Disorder	<7 h/night	5–30min	2	No depression
31902	33	2	3	5	5			0	1	52	female	< 65 years	18–44 years	Non-Hispanic White	PIR > 3.5	0		Never	>High school		No	No Sleep Disorder	7–8 h/night	5–30min	0	No depression
31546	80	2	3	2	0.47	32.22		4682.27	1	45	female	>= 65 years	>= 65 years	Non-Hispanic White	PIR < 1.33	0	Non-drinker	Current	<=High school	Obese(30 or greater)	No	No Sleep Disorder	<7 h/night	> 30min	2	No depression
31919	18	2	3		3			5126.41	2	44	female	< 65 years	18–44 years	Non-Hispanic White	PIR: 1.33–3.5	0		Never			No	No Sleep Disorder	<7 h/night	> 30min	2	No depression
31548	69	1	1	1	1.84	34.59	119.5	1538.47	2	55	male	>= 65 years	>= 65 years	Mexican American	PIR: 1.33–3.5	1	Non-drinker	Current	<=High school	Obese(30 or greater)	No	Sleep Disorder	<7 h/night	5–30min	6	No depression
31921	20	2	3	3	4.71	29.37	103.3	966.94	2	46	female	< 65 years	18–44 years	Non-Hispanic White	PIR > 3.5	0	1-5 drinks/month	Current	>High school	Overweight(25 to <30)	No	No Sleep Disorder	7–8 h/night	5–30min	2	No depression
31551	53	2	3	4	1.51	31.76	98.7	15556.2	1	46	female	< 65 years	45–64 years	Non-Hispanic White	PIR: 1.33–3.5	1	1-5 drinks/month	Former	>High school	Obese(30 or greater)	No	Sleep Disorder	7–8 h/night	> 30min	6	No depression
31553	48	1	1	3	2	31.22	106.7	2985.49	1	58	male	< 65 years	45–64 years	Mexican American	PIR: 1.33–3.5	0	5-10 drinks/month	Former	>High school	Obese(30 or greater)	No	No Sleep Disorder	7–8 h/night	5–30min	0	No depression
31924	20	2	3	2	2.87	31.39	101.7	1113.38	1	49	female	< 65 years	18–44 years	Non-Hispanic White	PIR: 1.33–3.5	0	Non-drinker	Current	<=High school	Obese(30 or greater)	No	Sleep Disorder	7–8 h/night	5–30min	3	No depression
31929	20	2	4	4	1.42	23.17	78.9	685.769	2	51	female	< 65 years	18–44 years	Non-Hispanic Black	PIR: 1.33–3.5	0	Non-drinker	Never	>High school	Normal(18.5 to <25)	No	No Sleep Disorder	>8 h/night	5–30min	9	No depression
31930	22	2	3	3	1.44			0	2	53	female	< 65 years	18–44 years	Non-Hispanic White	PIR: 1.33–3.5	0		Current	>High school		No	Sleep Disorder	<7 h/night	> 30min	0	No depression
31558	85	1	3	2	1.63	43.44	134.2	3590.95	2	49	male	>= 65 years	>= 65 years	Non-Hispanic White	PIR: 1.33–3.5	1	Non-drinker	Never	<=High school	Obese(30 or greater)	No	Sleep Disorder	<7 h/night	5–30min	6	No depression
31559	66	2	3	3	3.21	30.52	115	8922.52	1	55	female	>= 65 years	>= 65 years	Non-Hispanic White	PIR: 1.33–3.5	1	Non-drinker	Never	>High school	Obese(30 or greater)	Yes	Sleep Disorder	7–8 h/night	5–30min	12	Moderate depression
31936	22	2	3	3	1.05	23.87	93.1	1140.11	2	47	female	< 65 years	18–44 years	Non-Hispanic White	PIR < 1.33	0	5-10 drinks/month	Current	>High school	Normal(18.5 to <25)	No	No Sleep Disorder	7–8 h/night	5–30min	0	No depression
31563	61	2	3	3	3.64	40.51	120.4	10981.3	2	49	female	< 65 years	45–64 years	Non-Hispanic White	PIR > 3.5	1	Non-drinker	Former	>High school	Obese(30 or greater)	No	Sleep Disorder	<7 h/night	5–30min	15	Moderate to severe depression
31948	37	2	4	2	0.04	18.65	75	3755.14	1	45	female	< 65 years	18–44 years	Non-Hispanic Black	PIR < 1.33	0	1-5 drinks/month	Never	<=High school	Normal(18.5 to <25)	No	No Sleep Disorder	<7 h/night	5–30min	1	No depression
31953	33	2	3	5	5	24.71	92.6	14660.9	1	58	female	< 65 years	18–44 years	Non-Hispanic White	PIR > 3.5	0	1-5 drinks/month	Never	>High school	Normal(18.5 to <25)	No	No Sleep Disorder	7–8 h/night	5–30min	2	No depression
31567	55	1	3	5	5	26.23	99.2	9954.61	2	52	male	< 65 years	45–64 years	Non-Hispanic White	PIR > 3.5	1	1-5 drinks/month	Never	>High school	Overweight(25 to <30)	No	No Sleep Disorder	<7 h/night	5–30min	3	No depression
31569	62	2	3	3	5	28.08	108.6	9748	1	47	female	< 65 years	45–64 years	Non-Hispanic White	PIR > 3.5	1	Non-drinker	Former	>High school	Overweight(25 to <30)	Yes	Sleep Disorder	7–8 h/night	5–30min	3	No depression
31570	52	1	3	4	3.76	27.02	93.7	12979.5	2	46	male	< 65 years	45–64 years	Non-Hispanic White	PIR > 3.5	0	1-5 drinks/month	Never	>High school	Overweight(25 to <30)	No	No Sleep Disorder	<7 h/night	< 5 min	1	No depression
31970	19	2	3		2.09	20.01	71.8	4533.76	2	49	female	< 65 years	18–44 years	Non-Hispanic White	PIR: 1.33–3.5	0		Never		Normal(18.5 to <25)	No	No Sleep Disorder	>8 h/night	5–30min	0	No depression
31576	51	1	3	2	3.1			0	2	44	male	< 65 years	45–64 years	Non-Hispanic White	PIR: 1.33–3.5	0		Former	<=High school		No	Sleep Disorder	<7 h/night	> 30min	0	No depression
31577	52	2	3	4	3.57	20.39	76.8	13083.3	2	44	female	< 65 years	45–64 years	Non-Hispanic White	PIR > 3.5	0	10+ drinks/month	Current	>High school	Normal(18.5 to <25)	No	Sleep Disorder	7–8 h/night	5–30min	1	No depression
31974	18	2	4		0.85	30.05	102.5	821.291	2	51	female	< 65 years	18–44 years	Non-Hispanic Black	PIR < 1.33	0		Never		Obese(30 or greater)	No	No Sleep Disorder	>8 h/night	< 5 min	0	No depression
31976	44	2	4	3		27.32	94.3	2748.92	2	45	female	< 65 years	18–44 years	Non-Hispanic Black		1		Never	>High school	Overweight(25 to <30)	No	No Sleep Disorder	<7 h/night	5–30min	0	No depression
31980	24	2	3	4	0.76	35.64	119.6	8309.58	2	46	female	< 65 years	18–44 years	Non-Hispanic White	PIR < 1.33	0		Current	>High school	Obese(30 or greater)	No	No Sleep Disorder	7–8 h/night	> 30min	0	No depression
31985	31	2	4	4	4.49	33.29	110.3	4459.23	1	52	female	< 65 years	18–44 years	Non-Hispanic Black	PIR > 3.5	0	1-5 drinks/month	Never	>High school	Obese(30 or greater)	No	No Sleep Disorder	>8 h/night	5–30min	3	No depression
31587	70	1	1	1	0.93	26	102.5	1334.51	1	56	male	>= 65 years	>= 65 years	Mexican American	PIR < 1.33	0	1-5 drinks/month	Former	<=High school	Overweight(25 to <30)	No	No Sleep Disorder	7–8 h/night	5–30min	1	No depression
31991	33	2	1	4	1.15	21.93	84.1	3585.08	2	54	female	< 65 years	18–44 years	Mexican American	PIR < 1.33	0	1-5 drinks/month	Never	>High school	Normal(18.5 to <25)	No	Sleep Disorder	<7 h/night	> 30min	18	Moderate to severe depression
31590	49	1	1	2	0.95	26.19	94.7	2853.55	2	57	male	< 65 years	45–64 years	Mexican American	PIR < 1.33	0	1-5 drinks/month	Never	<=High school	Overweight(25 to <30)	No	No Sleep Disorder	7–8 h/night	5–30min	0	No depression
31591	51	1	4	5	3.88	26.1	95.1	3091.28	1	44	male	< 65 years	45–64 years	Non-Hispanic Black	PIR > 3.5	0	1-5 drinks/month	Current	>High school	Overweight(25 to <30)	No	Sleep Disorder	<7 h/night	5–30min	5	No depression
31592	62	2	1	1	0.93	26.98	87.6	1054.19	2	57	female	< 65 years	45–64 years	Mexican American	PIR < 1.33	1	1-5 drinks/month	Never	<=High school	Overweight(25 to <30)	No	No Sleep Disorder	7–8 h/night	5–30min	3	No depression
31593	58	2	1	3	5	28.62	98	3521.34	1	57	female	< 65 years	45–64 years	Mexican American	PIR > 3.5	1	Non-drinker	Current	>High school	Overweight(25 to <30)	No	No Sleep Disorder	<7 h/night	5–30min	4	No depression
31996	28	2	1	2	1.39	27.99	87.7	2550.94	1	54	female	< 65 years	18–44 years	Mexican American	PIR: 1.33–3.5	0	Non-drinker	Never	<=High school	Overweight(25 to <30)	No	No Sleep Disorder	7–8 h/night	> 30min	1	No depression
31998	39	2	1	2	1.58	21.92		361.967	2	58	female	< 65 years	18–44 years	Mexican American	PIR: 1.33–3.5	0	1-5 drinks/month	Never	<=High school	Normal(18.5 to <25)	No	No Sleep Disorder	7–8 h/night	5–30min	0	No depression
31601	82	2	3	4	3.12	24.5	87	4917.33	1	47	female	>= 65 years	>= 65 years	Non-Hispanic White	PIR: 1.33–3.5	0	Non-drinker	Never	>High school	Normal(18.5 to <25)	No	No Sleep Disorder	>8 h/night	5–30min	1	No depression
31603	79	1	3	2	0.84	29.12	109.7	2258.53	1	45	male	>= 65 years	>= 65 years	Non-Hispanic White	PIR < 1.33	0	10+ drinks/month	Former	<=High school	Overweight(25 to <30)	No	No Sleep Disorder	7–8 h/night	5–30min	1	No depression
31606	78	2	3	3	1.21	33.39	110.2	5509.76	2	50	female	>= 65 years	>= 65 years	Non-Hispanic White	PIR < 1.33	1	Non-drinker	Former	>High school	Obese(30 or greater)	No	No Sleep Disorder	7–8 h/night	5–30min	1	No depression
32001	41	2	5	4	2.98	26.72	95	13122.5	1	46	female	< 65 years	18–44 years	Other/multiracial	PIR: 1.33–3.5	0	1-5 drinks/month	Current	>High school	Overweight(25 to <30)	Yes	No Sleep Disorder	7–8 h/night	5–30min	5	No depression
32006	19	2	4		3.94	21.93	77.3	729.244	1	51	female	< 65 years	18–44 years	Non-Hispanic Black	PIR > 3.5	0		Never		Normal(18.5 to <25)	No	No Sleep Disorder	7–8 h/night	5–30min	5	No depression
31610	85	1	3	4	1.82	28.18	110	3210.73	2	50	male	>= 65 years	>= 65 years	Non-Hispanic White	PIR: 1.33–3.5	1	10+ drinks/month	Former	>High school	Overweight(25 to <30)	No	No Sleep Disorder	<7 h/night	5–30min	0	No depression
31615	47	2	1	4	1.78	36.26	111.2	2659.39	1	53	female	< 65 years	45–64 years	Mexican American	PIR: 1.33–3.5	1	1-5 drinks/month	Former	>High school	Obese(30 or greater)	Yes	No Sleep Disorder	<7 h/night	< 5 min	5	No depression
32012	30	2	4	4	2.88	36.26	107.2	5205.15	1	50	female	< 65 years	18–44 years	Non-Hispanic Black	PIR: 1.33–3.5	0	Non-drinker	Former	>High school	Obese(30 or greater)	No	No Sleep Disorder	7–8 h/night	< 5 min	3	No depression
31620	53	2	2	4	1.37	22.79	71.5	22149.3	1	57	female	< 65 years	45–64 years	Other Hispanic	PIR: 1.33–3.5	0	Non-drinker	Never	>High school	Normal(18.5 to <25)	No	No Sleep Disorder	7–8 h/night	5–30min	3	No depression
31622	71	2	4	3	3.03	30.21	98	2729.14	2	50	female	>= 65 years	>= 65 years	Non-Hispanic Black	PIR: 1.33–3.5	1	1-5 drinks/month	Never	>High school	Obese(30 or greater)	No	No Sleep Disorder	<7 h/night	5–30min	2	No depression
31625	63	1	1	1	1.74	27.18	100	639.452	2	58	male	< 65 years	45–64 years	Mexican American	PIR: 1.33–3.5	0	1-5 drinks/month	Current	<=High school	Overweight(25 to <30)	Yes	No Sleep Disorder	7–8 h/night	5–30min	0	No depression
32016	29	2	1	4	1.28	20.5	97.6	273.383	2	56	female	< 65 years	18–44 years	Mexican American	PIR < 1.33	0		Never	>High school	Normal(18.5 to <25)	No	No Sleep Disorder	>8 h/night	> 30min	0	No depression
32028	22	2	5	5		26.97	78.5	7543.44	2	56	female	< 65 years	18–44 years	Other/multiracial		0	5-10 drinks/month	Current	>High school	Overweight(25 to <30)	No	No Sleep Disorder	<7 h/night	< 5 min	8	No depression
32031	19	2	4		0.22	29.11	91.1	672.807	2	45	female	< 65 years	18–44 years	Non-Hispanic Black	PIR < 1.33	0		Never		Overweight(25 to <30)	No	No Sleep Disorder	7–8 h/night	5–30min	1	No depression
31633	85	2	3	2	2.2	29.57	97.4	5766.6	2	47	female	>= 65 years	>= 65 years	Non-Hispanic White	PIR: 1.33–3.5	1	1-5 drinks/month	Never	<=High school	Overweight(25 to <30)	No	Sleep Disorder	<7 h/night	5–30min	6	No depression
31634	67	1	1	1		32.71	118.6	1118.18	2	58	male	>= 65 years	>= 65 years	Mexican American		0	1-5 drinks/month	Former	<=High school	Obese(30 or greater)	Yes	No Sleep Disorder	7–8 h/night	5–30min	0	No depression
32036	44	2	3	3	3.44	35.66	109.5	16227.9	1	54	female	< 65 years	18–44 years	Non-Hispanic White	PIR: 1.33–3.5	0	Non-drinker	Never	>High school	Obese(30 or greater)	No	No Sleep Disorder	<7 h/night	> 30min	9	No depression
31636	72	2	4	1	2.42	33.96	101	2979.5	2	49	female	>= 65 years	>= 65 years	Non-Hispanic Black	PIR: 1.33–3.5	1	Non-drinker	Former	<=High school	Obese(30 or greater)	No	No Sleep Disorder	7–8 h/night	5–30min	0	No depression
32046	33	2	4	4	4.69	32.13	83.5	4276.92	2	51	female	< 65 years	18–44 years	Non-Hispanic Black	PIR > 3.5	0	5-10 drinks/month	Never	>High school	Obese(30 or greater)	No	No Sleep Disorder	<7 h/night	5–30min	3	No depression
32048	29	2	3	4	5	24.97	80.1	9643.36	2	49	female	< 65 years	18–44 years	Non-Hispanic White	PIR > 3.5	0	5-10 drinks/month	Never	>High school	Normal(18.5 to <25)	No	No Sleep Disorder	<7 h/night	5–30min	0	No depression
32055	30	2	1	3	1.61	29.31	105	2771.38	1	52	female	< 65 years	18–44 years	Mexican American	PIR: 1.33–3.5	0	1-5 drinks/month	Never	>High school	Overweight(25 to <30)	No	No Sleep Disorder	7–8 h/night	> 30min	0	No depression
31649	47	1	3	5	1.82	25.52	92.7	15296.7	2	47	male	< 65 years	45–64 years	Non-Hispanic White	PIR: 1.33–3.5	0	1-5 drinks/month	Never	>High school	Overweight(25 to <30)	No	No Sleep Disorder	7–8 h/night	5–30min	2	No depression
32067	22	2	3	3	1.53	26.58	86	977.804	2	46	female	< 65 years	18–44 years	Non-Hispanic White	PIR: 1.33–3.5	0	1-5 drinks/month	Former	>High school	Overweight(25 to <30)	No	No Sleep Disorder	7–8 h/night	5–30min	3	No depression
31657	73	1	4	1	1.4	22.69	83.5	1339.27	1	51	male	>= 65 years	>= 65 years	Non-Hispanic Black	PIR: 1.33–3.5	0	Non-drinker	Former	<=High school	Normal(18.5 to <25)	No	No Sleep Disorder	7–8 h/night	5–30min	0	No depression
31658	46	2	4	4	3.57	30.08	104.6	3853.25	2	51	female	< 65 years	45–64 years	Non-Hispanic Black	PIR > 3.5	0	Non-drinker	Never	>High school	Obese(30 or greater)	Yes	No Sleep Disorder	<7 h/night	5–30min	7	No depression
31661	48	1	4	5	2.49	24.82	92.7	3052.47	1	51	male	< 65 years	45–64 years	Non-Hispanic Black	PIR: 1.33–3.5	1	1-5 drinks/month	Never	>High school	Normal(18.5 to <25)	No	No Sleep Disorder	>8 h/night	> 30min	1	No depression
32073	19	2	1		0.77	35.9	111	667.164	1	56	female	< 65 years	18–44 years	Mexican American	PIR < 1.33	0		Never		Obese(30 or greater)	No	No Sleep Disorder	7–8 h/night	5–30min	0	No depression
31663	76	1	3	3	2.27	30.27	116.1	2901.32	2	53	male	>= 65 years	>= 65 years	Non-Hispanic White	PIR: 1.33–3.5	0	Non-drinker	Former	>High school	Obese(30 or greater)	No	Sleep Disorder	7–8 h/night	5–30min	0	No depression
32081	35	2	1	1	0.86	29.44	96.4	4434.68	2	55	female	< 65 years	18–44 years	Mexican American	PIR < 1.33	0	Non-drinker	Never	<=High school	Overweight(25 to <30)	No	No Sleep Disorder	7–8 h/night	5–30min	1	No depression
31668	85	2	3	4	1.53	21.13	78.2	4572.18	2	49	female	>= 65 years	>= 65 years	Non-Hispanic White	PIR: 1.33–3.5	0	Non-drinker	Never	>High school	Normal(18.5 to <25)	No	No Sleep Disorder	7–8 h/night	5–30min	1	No depression
32085	28	2	1	3		27.52	83.9	1705.06	2	56	female	< 65 years	18–44 years	Mexican American		0	Non-drinker	Never	>High school	Overweight(25 to <30)	No	No Sleep Disorder	<7 h/night	5–30min	3	No depression
32089	27	2	1	4	2.04	29.52	92	2791.18	2	54	female	< 65 years	18–44 years	Mexican American	PIR: 1.33–3.5	0	1-5 drinks/month	Never	>High school	Overweight(25 to <30)	No	No Sleep Disorder	7–8 h/night	5–30min	4	No depression
32097	19	2	1			26.02	89.2	827.704	1	48	female	< 65 years	18–44 years	Mexican American		0		Never		Overweight(25 to <30)	No	No Sleep Disorder	<7 h/night	> 30min	12	Moderate depression
32098	21	2	5	3	2.61	22.84	75.1	8126.94	2	52	female	< 65 years	18–44 years	Other/multiracial	PIR: 1.33–3.5	0	Non-drinker	Never	>High school	Normal(18.5 to <25)	No	No Sleep Disorder	7–8 h/night	5–30min	0	No depression
32111	19	2	1		1.16	29.84	102	685.919	1	54	female	< 65 years	18–44 years	Mexican American	PIR < 1.33	0		Never		Overweight(25 to <30)	No	No Sleep Disorder	7–8 h/night	5–30min	1	No depression
32115	26	2	3	3	5	28.2	105.5	1039.43	1	46	female	< 65 years	18–44 years	Non-Hispanic White	PIR > 3.5	0	1-5 drinks/month	Never	>High school	Overweight(25 to <30)	No	No Sleep Disorder	7–8 h/night	5–30min	4	No depression
31691	52	1	4	5	3.62	20.92	75.6	4172.98	1	46	male	< 65 years	45–64 years	Non-Hispanic Black	PIR > 3.5	0	Non-drinker	Never	>High school	Normal(18.5 to <25)	No	No Sleep Disorder	<7 h/night	< 5 min	0	No depression
32130	20	2	3	4	3.9	22	64.2	9602.5	1	55	female	< 65 years	18–44 years	Non-Hispanic White	PIR > 3.5	0	Non-drinker	Never	>High school	Normal(18.5 to <25)	No	Sleep Disorder	7–8 h/night	5–30min	5	No depression
32132	31	2	4	4	2.56	46.59	123.6	1016.44	2	48	female	< 65 years	18–44 years	Non-Hispanic Black	PIR: 1.33–3.5	0	Non-drinker	Never	>High school	Obese(30 or greater)	No	Sleep Disorder	<7 h/night	5–30min	7	No depression
32133	30	2	1	5	5	29.3	93.7	2864.84	2	52	female	< 65 years	18–44 years	Mexican American	PIR > 3.5	0	1-5 drinks/month	Never	>High school	Overweight(25 to <30)	No	No Sleep Disorder	<7 h/night	5–30min	2	No depression
32135	38	2	3	5	4.6	31.5	89.6	13122.8	1	45	female	< 65 years	18–44 years	Non-Hispanic White	PIR > 3.5	0	1-5 drinks/month	Never	>High school	Obese(30 or greater)	No	No Sleep Disorder	<7 h/night	> 30min	0	No depression
32136	42	2	3	4	2.9	33.4	101.5	16765.7	1	49	female	< 65 years	18–44 years	Non-Hispanic White	PIR: 1.33–3.5	0	Non-drinker	Never	>High school	Obese(30 or greater)	No	No Sleep Disorder	7–8 h/night	> 30min	1	No depression
31706	45	2	3	5	5	24.63	77.5	14560.5	2	46	female	< 65 years	45–64 years	Non-Hispanic White	PIR > 3.5	0	10+ drinks/month	Never	>High school	Normal(18.5 to <25)	No	No Sleep Disorder	<7 h/night	< 5 min	1	No depression
31707	75	2	3	3	2.92	38.61	112.2	9004.59	1	47	female	>= 65 years	>= 65 years	Non-Hispanic White	PIR: 1.33–3.5	1	10+ drinks/month	Never	>High school	Obese(30 or greater)	No	No Sleep Disorder	<7 h/night	5–30min	1	No depression
32145	21	2	3	4	1.05	23.28	83.9	10085.9	2	48	female	< 65 years	18–44 years	Non-Hispanic White	PIR < 1.33	0	10+ drinks/month	Current	>High school	Normal(18.5 to <25)	No	Sleep Disorder	7–8 h/night	> 30min	5	No depression
32149	29	2	4	4	3.36	27.34	99.2	507.108	2	45	female	< 65 years	18–44 years	Non-Hispanic Black	PIR: 1.33–3.5	0	Non-drinker	Never	>High school	Overweight(25 to <30)	No	No Sleep Disorder	7–8 h/night	5–30min	2	No depression
32150	30	2	3	5	4.1	38.17	108.2	14341.7	2	46	female	< 65 years	18–44 years	Non-Hispanic White	PIR > 3.5	0	1-5 drinks/month	Current	>High school	Obese(30 or greater)	No	No Sleep Disorder	<7 h/night	< 5 min	0	No depression
32152	19	2	3		1.03	27.34	107.5	2412.67	1	48	female	< 65 years	18–44 years	Non-Hispanic White	PIR < 1.33	1		Never		Overweight(25 to <30)	No	No Sleep Disorder	>8 h/night	> 30min	0	No depression
32153	43	2	3	3	5	28.8	96.4	15478.2	1	46	female	< 65 years	18–44 years	Non-Hispanic White	PIR > 3.5	0	1-5 drinks/month	Former	>High school	Overweight(25 to <30)	No	Sleep Disorder	7–8 h/night	5–30min	5	No depression
32161	38	2	5	3	2.34	19.63	75.1	11143.7	1	44	female	< 65 years	18–44 years	Other/multiracial	PIR: 1.33–3.5	0	1-5 drinks/month	Never	>High school	Normal(18.5 to <25)	No	No Sleep Disorder	<7 h/night	5–30min	0	No depression
31717	45	2	2	1	0.46	33.06	107	5176.43	1	45	female	< 65 years	45–64 years	Other Hispanic	PIR < 1.33	0		Never	<=High school	Obese(30 or greater)	No	Sleep Disorder	<7 h/night	> 30min	14	Moderate depression
32162	26	2	1	1	0.85	18.09	70.2	2459.91	1	52	female	< 65 years	18–44 years	Mexican American	PIR < 1.33	0		Never	<=High school	Underweight(<18.5)	No	No Sleep Disorder	>8 h/night	5–30min	0	No depression
31720	73	2	4	3	0.1	26.22	92	1876.6	2	45	female	>= 65 years	>= 65 years	Non-Hispanic Black	PIR < 1.33	1	Non-drinker	Never	>High school	Overweight(25 to <30)	No	No Sleep Disorder	7–8 h/night	> 30min	10	Moderate depression
31721	62	1	4	4	3.37	32.49	104.5	1421.57	2	49	male	< 65 years	45–64 years	Non-Hispanic Black	PIR: 1.33–3.5	1	Non-drinker	Never	>High school	Obese(30 or greater)	No	No Sleep Disorder	7–8 h/night	5–30min	0	No depression
32166	19	2	4		0.1			0	1	49	female	< 65 years	18–44 years	Non-Hispanic Black	PIR < 1.33	0		Never			No	No Sleep Disorder	<7 h/night	5–30min	0	No depression
32169	29	2	1	4	3.01			0	1	46	female	< 65 years	18–44 years	Mexican American	PIR: 1.33–3.5	0		Former	>High school		No	No Sleep Disorder	>8 h/night	5–30min	0	No depression
31725	48	2	1	3	0.93	32.76	107.3	2198.49	2	58	female	< 65 years	45–64 years	Mexican American	PIR < 1.33	0	1-5 drinks/month	Never	>High school	Obese(30 or greater)	Yes	No Sleep Disorder	7–8 h/night	5–30min	0	No depression
31729	80	1	3	3	3.63	26.16	94.8	5146.72	1	57	male	>= 65 years	>= 65 years	Non-Hispanic White	PIR > 3.5	1	Non-drinker	Former	>High school	Overweight(25 to <30)	No	No Sleep Disorder	7–8 h/night	< 5 min	0	No depression
31732	53	1	4	3	5	33.96	110.2	3839.09	2	54	male	< 65 years	45–64 years	Non-Hispanic Black	PIR > 3.5	1	1-5 drinks/month	Former	>High school	Obese(30 or greater)	No	Sleep Disorder	7–8 h/night	5–30min	2	No depression
31733	79	1	3	5	2.65	23.47		6514.38	2	44	male	>= 65 years	>= 65 years	Non-Hispanic White	PIR: 1.33–3.5	1	1-5 drinks/month	Former	>High school	Normal(18.5 to <25)	No	No Sleep Disorder	7–8 h/night	5–30min	2	No depression
31734	64	1	1	4	5	31.88	120.5	953.279	2	55	male	< 65 years	45–64 years	Mexican American	PIR > 3.5	1	1-5 drinks/month	Former	>High school	Obese(30 or greater)	Yes	Sleep Disorder	7–8 h/night	5–30min	0	No depression
31736	79	1	4	1	2.24	22.99	92	1782.66	2	58	male	>= 65 years	>= 65 years	Non-Hispanic Black	PIR: 1.33–3.5	1	1-5 drinks/month	Current	<=High school	Normal(18.5 to <25)	Yes	Sleep Disorder	<7 h/night	> 30min	0	No depression
32180	31	2	3	5	5	24.77	94.2	1404.85	1	50	female	< 65 years	18–44 years	Non-Hispanic White	PIR > 3.5	0	1-5 drinks/month	Never	>High school	Normal(18.5 to <25)	No	No Sleep Disorder	>8 h/night	5–30min	0	No depression
32183	23	2	4	3	1.12			991.77	1	49	female	< 65 years	18–44 years	Non-Hispanic Black	PIR < 1.33	1	Non-drinker	Never	>High school		No	Sleep Disorder	<7 h/night	5–30min	4	No depression
32197	43	2	1	1	1.6	36.37	108.4	3399.56	2	55	female	< 65 years	18–44 years	Mexican American	PIR: 1.33–3.5	0	1-5 drinks/month	Never	<=High school	Obese(30 or greater)	No	No Sleep Disorder	<7 h/night	> 30min	3	No depression
31741	75	1	4	4	1.71	27.5	109.7	1673.19	2	49	male	>= 65 years	>= 65 years	Non-Hispanic Black	PIR: 1.33–3.5	1	1-5 drinks/month	Former	>High school	Overweight(25 to <30)	Yes	No Sleep Disorder	>8 h/night	5–30min	0	No depression
32198	21	2	3	4	5	21.14	67.7	10487.3	2	46	female	< 65 years	18–44 years	Non-Hispanic White	PIR > 3.5	0	1-5 drinks/month	Current	>High school	Normal(18.5 to <25)	No	No Sleep Disorder	<7 h/night	< 5 min	7	No depression
31744	65	2	3	2	3.41	30.65	100	9951.03	2	50	female	>= 65 years	>= 65 years	Non-Hispanic White	PIR: 1.33–3.5	1	5-10 drinks/month	Never	<=High school	Obese(30 or greater)	Yes	No Sleep Disorder	7–8 h/night	5–30min	0	No depression
31746	77	2	3	1	1	27.66	96.1	6268.51	2	46	female	>= 65 years	>= 65 years	Non-Hispanic White	PIR < 1.33	1	Non-drinker	Never	<=High school	Overweight(25 to <30)	Yes	Sleep Disorder	7–8 h/night	5–30min	12	Moderate depression
32199	27	2	3	4	2.73	19.37	72	12075.6	1	49	female	< 65 years	18–44 years	Non-Hispanic White	PIR: 1.33–3.5	0	1-5 drinks/month	Never	>High school	Normal(18.5 to <25)	No	No Sleep Disorder	7–8 h/night	5–30min	0	No depression
31748	50	1	3	4	0.5	23.04	91.3	5091.65	1	46	male	< 65 years	45–64 years	Non-Hispanic White	PIR < 1.33	1	5-10 drinks/month	Never	>High school	Normal(18.5 to <25)	No	No Sleep Disorder	7–8 h/night	5–30min	11	Moderate depression
32204	40	2	1	4	4.91	31.13	95.2	3215.75	1	56	female	< 65 years	18–44 years	Mexican American	PIR > 3.5	0	5-10 drinks/month	Never	>High school	Obese(30 or greater)	No	No Sleep Disorder	<7 h/night	5–30min	3	No depression
31752	51	1	1	2	3.03	26.1	95.8	3700.19	2	55	male	< 65 years	45–64 years	Mexican American	PIR: 1.33–3.5	1	10+ drinks/month	Current	<=High school	Overweight(25 to <30)	No	No Sleep Disorder	7–8 h/night	5–30min	1	No depression
31755	47	1	2	1	1.18	28.34	88.5	3401.95	2	45	male	< 65 years	45–64 years	Other Hispanic	PIR < 1.33	0	1-5 drinks/month	Former	<=High school	Overweight(25 to <30)	No	No Sleep Disorder	7–8 h/night	5–30min	5	No depression
32208	36	2	1	3	3.63	22.9	86.4	3316.58	2	48	female	< 65 years	18–44 years	Mexican American	PIR > 3.5	0	5-10 drinks/month	Never	>High school	Normal(18.5 to <25)	No	No Sleep Disorder	<7 h/night	5–30min	4	No depression
31762	70	2	1	1	0.62	27.37	97.5	1535.4	1	56	female	>= 65 years	>= 65 years	Mexican American	PIR < 1.33	1	Non-drinker	Never	<=High school	Overweight(25 to <30)	Yes	No Sleep Disorder	7–8 h/night	> 30min	6	No depression
32213	18	2	2		3.31	25.67	83.4	948.636	1	52	female	< 65 years	18–44 years	Other Hispanic	PIR: 1.33–3.5	0		Never		Overweight(25 to <30)	No	No Sleep Disorder	7–8 h/night	< 5 min	2	No depression
31764	51	2	1	3	2.51	26.15	89.7	2215.84	2	58	female	< 65 years	45–64 years	Mexican American	PIR: 1.33–3.5	0	Non-drinker	Current	>High school	Overweight(25 to <30)	No	No Sleep Disorder	7–8 h/night	5–30min	0	No depression
31765	70	1	3	4	5	35.24	117.8	6281.47	2	56	male	>= 65 years	>= 65 years	Non-Hispanic White	PIR > 3.5	1	5-10 drinks/month	Former	>High school	Obese(30 or greater)	No	No Sleep Disorder	7–8 h/night	5–30min	0	No depression
31767	45	2	3	3	5	39.44	122.3	13163.9	2	44	female	< 65 years	45–64 years	Non-Hispanic White	PIR > 3.5	0	1-5 drinks/month	Current	>High school	Obese(30 or greater)	No	No Sleep Disorder	<7 h/night	5–30min	2	No depression
32223	23	2	3	3	2.62	21.01	75.3	9809.41	1	47	female	< 65 years	18–44 years	Non-Hispanic White	PIR: 1.33–3.5	0	1-5 drinks/month	Current	>High school	Normal(18.5 to <25)	No	Sleep Disorder	<7 h/night	> 30min	1	No depression
31777	61	1	1	1	0.92			0	2	53	male	< 65 years	45–64 years	Mexican American	PIR < 1.33	0		Former	<=High school		No	No Sleep Disorder	>8 h/night	5–30min	0	No depression
32240	35	2	4	4	3.51	33.71	107	3845.86	1	44	female	< 65 years	18–44 years	Non-Hispanic Black	PIR > 3.5	0	Non-drinker	Never	>High school	Obese(30 or greater)	No	No Sleep Disorder	<7 h/night	5–30min	2	No depression
31779	55	1	1	1	0.12	23.65	85.5	3092.77	1	53	male	< 65 years	45–64 years	Mexican American	PIR < 1.33	0	Non-drinker	Current	<=High school	Normal(18.5 to <25)	No	No Sleep Disorder	7–8 h/night	5–30min	1	No depression
31781	58	2	4	4	1.45	47.52	130.5	4017.5	1	52	female	< 65 years	45–64 years	Non-Hispanic Black	PIR: 1.33–3.5	1	1-5 drinks/month	Current	>High school	Obese(30 or greater)	Yes	No Sleep Disorder	<7 h/night	5–30min	6	No depression
31785	83	2	3	4	5	20.1	71.7	5112.64	1	55	female	>= 65 years	>= 65 years	Non-Hispanic White	PIR > 3.5	0	1-5 drinks/month	Former	>High school	Normal(18.5 to <25)	No	No Sleep Disorder	7–8 h/night	5–30min	0	No depression
32242	19	2	4		1.04	24.63	63.2	1107.13	1	49	female	< 65 years	18–44 years	Non-Hispanic Black	PIR < 1.33	0		Never		Normal(18.5 to <25)	No	No Sleep Disorder	<7 h/night	5–30min	0	No depression
31787	58	1	3	4	1.04	26.16	104.6	4834.45	1	53	male	< 65 years	45–64 years	Non-Hispanic White	PIR < 1.33	0	1-5 drinks/month	Current	>High school	Overweight(25 to <30)	No	Sleep Disorder	7–8 h/night	5–30min	5	No depression
32246	27	2	2	1	1.71	25.92	93.7	6713.37	2	49	female	< 65 years	18–44 years	Other Hispanic	PIR: 1.33–3.5	0	Non-drinker	Never	<=High school	Overweight(25 to <30)	No	Sleep Disorder	7–8 h/night	5–30min	4	No depression
31789	53	1	1	3	5	27.93	102.2	2119.31	2	56	male	< 65 years	45–64 years	Mexican American	PIR > 3.5	0	1-5 drinks/month	Former	>High school	Overweight(25 to <30)	No	No Sleep Disorder	7–8 h/night	< 5 min	0	No depression
32250	29	2	3	5	5	25.62	98.4	9070.88	2	51	female	< 65 years	18–44 years	Non-Hispanic White	PIR > 3.5	0	1-5 drinks/month	Never	>High school	Overweight(25 to <30)	No	No Sleep Disorder	7–8 h/night	5–30min	5	No depression
32256	42	2	1	1	0.85	26.26	89.4	1654.21	2	45	female	< 65 years	18–44 years	Mexican American	PIR < 1.33	0	1-5 drinks/month	Never	<=High school	Overweight(25 to <30)	No	No Sleep Disorder	7–8 h/night	5–30min	1	No depression
31795	60	2	1	1	1.55	24.7	82.2	630.478	2	58	female	< 65 years	45–64 years	Mexican American	PIR: 1.33–3.5	1	Non-drinker	Never	<=High school	Normal(18.5 to <25)	No	No Sleep Disorder	7–8 h/night	< 5 min	3	No depression
31796	60	1	4	2	3.63	38.06	130	1191.62	2	52	male	< 65 years	45–64 years	Non-Hispanic Black	PIR > 3.5	1	1-5 drinks/month	Former	<=High school	Obese(30 or greater)	Yes	No Sleep Disorder	7–8 h/night	5–30min	2	No depression
31799	47	2	3	5	5	23.05	87.2	13278.6	1	45	female	< 65 years	45–64 years	Non-Hispanic White	PIR > 3.5	0	1-5 drinks/month	Never	>High school	Normal(18.5 to <25)	No	No Sleep Disorder	7–8 h/night	< 5 min	0	No depression
31800	60	2	3	3	5	23.35	88	7659.98	2	52	female	< 65 years	45–64 years	Non-Hispanic White	PIR > 3.5	0	5-10 drinks/month	Never	>High school	Normal(18.5 to <25)	No	No Sleep Disorder	7–8 h/night	5–30min	3	No depression
32257	19	2	1		0.04	29.17	94	560.034	2	58	female	< 65 years	18–44 years	Mexican American	PIR < 1.33	0		Never		Overweight(25 to <30)	No	No Sleep Disorder	7–8 h/night	5–30min	3	No depression
31802	60	2	3	3	4.07	29.29	97.8	8221.15	2	56	female	< 65 years	45–64 years	Non-Hispanic White	PIR > 3.5	1	10+ drinks/month	Former	>High school	Overweight(25 to <30)	Yes	No Sleep Disorder	<7 h/night	5–30min	2	No depression
31804	52	2	3	4	5	26.23	97	13473.6	2	44	female	< 65 years	45–64 years	Non-Hispanic White	PIR > 3.5	0	Non-drinker	Never	>High school	Overweight(25 to <30)	No	Sleep Disorder	7–8 h/night	5–30min	0	No depression
32286	21	2	1	3		29.46	94.2	2557.13	1	56	female	< 65 years	18–44 years	Mexican American		0	1-5 drinks/month	Current	>High school	Overweight(25 to <30)	No	No Sleep Disorder	<7 h/night	5–30min	5	No depression
32290	43	2	3	3	5	31.48	105.8	14003.2	2	48	female	< 65 years	18–44 years	Non-Hispanic White	PIR > 3.5	0	1-5 drinks/month	Current	>High school	Obese(30 or greater)	No	No Sleep Disorder	7–8 h/night	5–30min	0	No depression
31807	57	2	2	5	5	45.79	131.3	11092.1	2	44	female	< 65 years	45–64 years	Other Hispanic	PIR > 3.5	1	1-5 drinks/month	Never	>High school	Obese(30 or greater)	No	No Sleep Disorder	<7 h/night	5–30min	0	No depression
31808	79	1	3	5		21.53	92.5	2738.52	1	56	male	>= 65 years	>= 65 years	Non-Hispanic White		1	Non-drinker	Never	>High school	Normal(18.5 to <25)	No	Sleep Disorder	<7 h/night	> 30min	4	No depression
31813	47	2	1	4	0.39	29.76	100.4	2642.59	1	55	female	< 65 years	45–64 years	Mexican American	PIR < 1.33	0	5-10 drinks/month	Current	>High school	Overweight(25 to <30)	No	No Sleep Disorder	<7 h/night	< 5 min	1	No depression
31814	58	1	3	4	0.87	29.53	118.7	5320.24	2	47	male	< 65 years	45–64 years	Non-Hispanic White	PIR < 1.33	1	1-5 drinks/month	Former	>High school	Overweight(25 to <30)	No	No Sleep Disorder	<7 h/night	< 5 min	2	No depression
32292	24	2	4	4	1.36	18.76	70.5	593.242	2	45	female	< 65 years	18–44 years	Non-Hispanic Black	PIR: 1.33–3.5	0		Never	>High school	Normal(18.5 to <25)	No	No Sleep Disorder	7–8 h/night	> 30min	0	No depression
31820	58	1	1	2	2.36	25.09	89.2	2188.71	2	58	male	< 65 years	45–64 years	Mexican American	PIR: 1.33–3.5	0	Non-drinker	Never	<=High school	Overweight(25 to <30)	No	No Sleep Disorder	<7 h/night	5–30min	3	No depression
32293	18	2	4		0.63	22.43	70	1107.13	1	49	female	< 65 years	18–44 years	Non-Hispanic Black	PIR < 1.33	0		Never		Normal(18.5 to <25)	No	No Sleep Disorder	<7 h/night	5–30min	2	No depression
32309	24	2	3	4	1.51	31.92	119	10487.3	2	46	female	< 65 years	18–44 years	Non-Hispanic White	PIR: 1.33–3.5	0	Non-drinker	Never	>High school	Obese(30 or greater)	No	Sleep Disorder	>8 h/night	5–30min	7	No depression
32338	35	2	1	2	1.08	24.61	84.6	3358.31	2	57	female	< 65 years	18–44 years	Mexican American	PIR < 1.33	1	Non-drinker	Never	<=High school	Normal(18.5 to <25)	No	No Sleep Disorder	<7 h/night	5–30min	1	No depression
31827	46	2	4	2	1.46	25.97	86.4	4639.24	1	49	female	< 65 years	45–64 years	Non-Hispanic Black	PIR: 1.33–3.5	1	1-5 drinks/month	Current	<=High school	Overweight(25 to <30)	Yes	Sleep Disorder	<7 h/night	< 5 min	3	No depression
31830	62	2	1	3	0.94	26.17	87	629.398	1	58	female	< 65 years	45–64 years	Mexican American	PIR < 1.33	0	Non-drinker	Never	>High school	Overweight(25 to <30)	No	Sleep Disorder	7–8 h/night	5–30min	1	No depression
31831	46	1	3	3	4.26	33.04	113	14803.9	1	46	male	< 65 years	45–64 years	Non-Hispanic White	PIR > 3.5	0	1-5 drinks/month	Never	>High school	Obese(30 or greater)	No	No Sleep Disorder	7–8 h/night	5–30min	0	No depression
32345	24	2	3	5	1.43	25.1	82.2	8043.18	2	52	female	< 65 years	18–44 years	Non-Hispanic White	PIR: 1.33–3.5	0	1-5 drinks/month	Never	>High school	Overweight(25 to <30)	No	Sleep Disorder	7–8 h/night	> 30min	2	No depression
32349	32	2	4	4	0.56	36.98	106.3	4099.6	2	56	female	< 65 years	18–44 years	Non-Hispanic Black	PIR < 1.33	0	Non-drinker	Never	>High school	Obese(30 or greater)	No	No Sleep Disorder	<7 h/night	5–30min	0	No depression
32359	41	2	4	4	1.65	38.78	117.3	4625.06	1	49	female	< 65 years	18–44 years	Non-Hispanic Black	PIR: 1.33–3.5	1	Non-drinker	Never	>High school	Obese(30 or greater)	No	No Sleep Disorder	7–8 h/night	5–30min	1	No depression
32362	28	2	4	2	2.05	19.27	66.9	3283.52	2	51	female	< 65 years	18–44 years	Non-Hispanic Black	PIR: 1.33–3.5	0	1-5 drinks/month	Never	<=High school	Normal(18.5 to <25)	No	No Sleep Disorder	7–8 h/night	5–30min	3	No depression
31843	54	2	4	4	5	28.86	88	3399.58	1	51	female	< 65 years	45–64 years	Non-Hispanic Black	PIR > 3.5	1	1-5 drinks/month	Current	>High school	Overweight(25 to <30)	No	No Sleep Disorder	7–8 h/night	< 5 min	4	No depression
31846	80	1	3	4	2.96			3266.81	1	45	male	>= 65 years	>= 65 years	Non-Hispanic White	PIR: 1.33–3.5	1		Never	>High school		No	No Sleep Disorder	7–8 h/night	5–30min	0	No depression
32363	32	2	3	2	4.25	16.94	67.4	12500	2	44	female	< 65 years	18–44 years	Non-Hispanic White	PIR > 3.5	0	Non-drinker	Current	<=High school	Underweight(<18.5)	No	Sleep Disorder	7–8 h/night	5–30min	6	No depression
32368	42	2	4	4	3.94	25.29	87.5	2924.63	1	51	female	< 65 years	18–44 years	Non-Hispanic Black	PIR > 3.5	0	Non-drinker	Never	>High school	Overweight(25 to <30)	Yes	No Sleep Disorder	<7 h/night	< 5 min	2	No depression
32378	20	2	4	2	1.49	36	91.3	2662.6	2	56	female	< 65 years	18–44 years	Non-Hispanic Black	PIR: 1.33–3.5	0	Non-drinker	Never	<=High school	Obese(30 or greater)	No	No Sleep Disorder	<7 h/night	5–30min	4	No depression
31857	74	2	3	4	5	22.48	86	6276.5	1	44	female	>= 65 years	>= 65 years	Non-Hispanic White	PIR > 3.5	0	1-5 drinks/month	Former	>High school	Normal(18.5 to <25)	No	Sleep Disorder	>8 h/night	5–30min	2	No depression
32381	32	2	5	5	1.24	29.95	89.1	1017.12	2	58	female	< 65 years	18–44 years	Other/multiracial	PIR < 1.33	0	1-5 drinks/month	Former	>High school	Overweight(25 to <30)	No	No Sleep Disorder	<7 h/night	5–30min	1	No depression
31859	46	2	3	4	5	26.81	84.2	16765.7	1	49	female	< 65 years	45–64 years	Non-Hispanic White	PIR > 3.5	0	1-5 drinks/month	Never	>High school	Overweight(25 to <30)	No	No Sleep Disorder	<7 h/night	5–30min	0	No depression
32382	38	2	3	5	4.1	23.33	72.5	10962.7	2	52	female	< 65 years	18–44 years	Non-Hispanic White	PIR > 3.5	0	1-5 drinks/month	Never	>High school	Normal(18.5 to <25)	No	No Sleep Disorder	<7 h/night	< 5 min	4	No depression
32391	42	2	3	3	1.09	33.39	101.5	6739.86	1	46	female	< 65 years	18–44 years	Non-Hispanic White	PIR < 1.33	0	1-5 drinks/month	Former	>High school	Obese(30 or greater)	No	Sleep Disorder	7–8 h/night	> 30min	2	No depression
32393	20	2	1	3	0.51	24.71	94.4	285.946	1	57	female	< 65 years	18–44 years	Mexican American	PIR < 1.33	0	Non-drinker	Never	>High school	Normal(18.5 to <25)	No	No Sleep Disorder	7–8 h/night	> 30min	0	No depression
32401	40	2	1	3	1.16	25.38	87	4050.16	1	57	female	< 65 years	18–44 years	Mexican American	PIR < 1.33	1	Non-drinker	Never	>High school	Overweight(25 to <30)	No	Sleep Disorder	<7 h/night	> 30min	9	No depression
32405	36	2	3	3	4.27	38.77	119.4	1551.34	2	53	female	< 65 years	18–44 years	Non-Hispanic White	PIR > 3.5	0	Non-drinker	Never	>High school	Obese(30 or greater)	No	No Sleep Disorder	<7 h/night	5–30min	4	No depression
32409	24	2	1	1	1.54	27.58	96.8	3176.72	2	55	female	< 65 years	18–44 years	Mexican American	PIR: 1.33–3.5	0	1-5 drinks/month	Never	<=High school	Overweight(25 to <30)	No	No Sleep Disorder	<7 h/night	5–30min	0	No depression
32419	29	2	1	4	1.17	30.21	100.5	2101.36	1	55	female	< 65 years	18–44 years	Mexican American	PIR < 1.33	1	1-5 drinks/month	Never	>High school	Obese(30 or greater)	No	Sleep Disorder	7–8 h/night	> 30min	7	No depression
31877	62	1	4	4	2.72	26.44	107	1780.11	1	49	male	< 65 years	45–64 years	Non-Hispanic Black	PIR: 1.33–3.5	1	1-5 drinks/month	Current	>High school	Overweight(25 to <30)	No	Sleep Disorder	<7 h/night	5–30min	0	No depression
31878	55	1	1	4	5	29.51	100.3	3082.66	1	46	male	< 65 years	45–64 years	Mexican American	PIR > 3.5	0	1-5 drinks/month	Current	>High school	Overweight(25 to <30)	No	Sleep Disorder	<7 h/night	5–30min	1	No depression
32423	19	2	1		5	20.99	85	572.643	2	57	female	< 65 years	18–44 years	Mexican American	PIR > 3.5	0		Never		Normal(18.5 to <25)	No	No Sleep Disorder	7–8 h/night	5–30min	0	No depression
32441	38	2	3	4	2	36.85	113.5	12822.1	2	44	female	< 65 years	18–44 years	Non-Hispanic White	PIR: 1.33–3.5	0	10+ drinks/month	Former	>High school	Obese(30 or greater)	No	Sleep Disorder	<7 h/night	5–30min	1	No depression
31893	81	2	3	4	3.12	24.97	91	4766.88	1	47	female	>= 65 years	>= 65 years	Non-Hispanic White	PIR: 1.33–3.5	0	10+ drinks/month	Never	>High school	Normal(18.5 to <25)	No	No Sleep Disorder	>8 h/night	5–30min	0	No depression
31894	61	2	1	4	1.15	32.96	100.9	751.904	1	55	female	< 65 years	45–64 years	Mexican American	PIR < 1.33	1	1-5 drinks/month	Never	>High school	Obese(30 or greater)	Yes	No Sleep Disorder	>8 h/night	5–30min	1	No depression
31895	74	1	3	5	5	27.38	103.3	7308.46	1	56	male	>= 65 years	>= 65 years	Non-Hispanic White	PIR > 3.5	0	10+ drinks/month	Former	>High school	Overweight(25 to <30)	No	No Sleep Disorder	7–8 h/night	< 5 min	0	No depression
31897	79	1	3	4	2.27	43.21	134.9	5851.68	2	49	male	>= 65 years	>= 65 years	Non-Hispanic White	PIR: 1.33–3.5	1	1-5 drinks/month	Never	>High school	Obese(30 or greater)	Yes	No Sleep Disorder	<7 h/night	> 30min	3	No depression
31898	73	1	3	5	3.12	24.44	96.4	2212.57	1	48	male	>= 65 years	>= 65 years	Non-Hispanic White	PIR: 1.33–3.5	0	1-5 drinks/month	Current	>High school	Normal(18.5 to <25)	No	No Sleep Disorder	<7 h/night	> 30min	14	Moderate depression
32456	18	2	4		2.38	23.62	86.5	751.816	2	44	female	< 65 years	18–44 years	Non-Hispanic Black	PIR: 1.33–3.5	0		Never		Normal(18.5 to <25)	No	No Sleep Disorder	7–8 h/night	5–30min	10	Moderate depression
32470	40	2	2	2	2.25			0	2	52	female	< 65 years	18–44 years	Other Hispanic	PIR: 1.33–3.5	0		Never	<=High school		No	No Sleep Disorder	7–8 h/night	5–30min	0	No depression
31903	73	2	3	5	5	24.74	84.1	8991.71	1	56	female	>= 65 years	>= 65 years	Non-Hispanic White	PIR > 3.5	0	Non-drinker	Never	>High school	Normal(18.5 to <25)	Yes	No Sleep Disorder	<7 h/night	5–30min	3	No depression
31913	48	2	3	4	5	22.48	75.3	14724.1	2	46	female	< 65 years	45–64 years	Non-Hispanic White	PIR > 3.5	0	1-5 drinks/month	Current	>High school	Normal(18.5 to <25)	No	No Sleep Disorder	<7 h/night	5–30min	0	No depression
31914	51	1	3	3	2.41	22.06	83.8	11604.3	2	44	male	< 65 years	45–64 years	Non-Hispanic White	PIR: 1.33–3.5	0	10+ drinks/month	Former	>High school	Normal(18.5 to <25)	No	No Sleep Disorder	7–8 h/night	5–30min	1	No depression
32477	41	2	4	4	2.38	29.11	83.3	3187.07	2	56	female	< 65 years	18–44 years	Non-Hispanic Black	PIR: 1.33–3.5	0	Non-drinker	Never	>High school	Overweight(25 to <30)	No	Sleep Disorder	7–8 h/night	5–30min	3	No depression
32478	27	2	3	5	5	24.79	83	9602.5	1	55	female	< 65 years	18–44 years	Non-Hispanic White	PIR > 3.5	0	10+ drinks/month	Never	>High school	Normal(18.5 to <25)	No	No Sleep Disorder	7–8 h/night	< 5 min	1	No depression
32490	22	2	1	1	1.81	21.83	79.8	2021.34	2	56	female	< 65 years	18–44 years	Mexican American	PIR: 1.33–3.5	0	Non-drinker	Never	<=High school	Normal(18.5 to <25)	No	No Sleep Disorder	7–8 h/night	5–30min	0	No depression
31923	65	1	4	3	5	35.05	120.9	1137.86	1	51	male	>= 65 years	>= 65 years	Non-Hispanic Black	PIR > 3.5	1	10+ drinks/month	Former	>High school	Obese(30 or greater)	No	No Sleep Disorder	<7 h/night	5–30min	0	No depression
32491	29	2	3	2	0.81	23.82	75.8	9643.36	2	49	female	< 65 years	18–44 years	Non-Hispanic White	PIR < 1.33	0	10+ drinks/month	Current	<=High school	Normal(18.5 to <25)	No	No Sleep Disorder	>8 h/night	5–30min	5	No depression
31926	51	2	3	3	2	41.56	111.2	7796.57	1	45	female	< 65 years	45–64 years	Non-Hispanic White	PIR: 1.33–3.5	1	1-5 drinks/month	Never	>High school	Obese(30 or greater)	No	No Sleep Disorder	7–8 h/night	> 30min	2	No depression
32498	19	2	1		3.92	20.28	73	558.51	2	57	female	< 65 years	18–44 years	Mexican American	PIR > 3.5	0		Never		Normal(18.5 to <25)	No	No Sleep Disorder	>8 h/night	5–30min	2	No depression
32502	23	2	4	4	1.55	21.77	86.3	861.489	1	52	female	< 65 years	18–44 years	Non-Hispanic Black	PIR: 1.33–3.5	0		Never	>High school	Normal(18.5 to <25)	No	No Sleep Disorder	7–8 h/night	5–30min	0	No depression
32503	29	2	2	2	1.75	23.6	86.7	987.39	2	53	female	< 65 years	18–44 years	Other Hispanic	PIR: 1.33–3.5	0	1-5 drinks/month	Never	<=High school	Normal(18.5 to <25)	No	No Sleep Disorder	7–8 h/night	> 30min	6	No depression
31937	57	1	3	4	5	36.38	122.5	11734.6	2	50	male	< 65 years	45–64 years	Non-Hispanic White	PIR > 3.5	1	Non-drinker	Former	>High school	Obese(30 or greater)	Yes	Sleep Disorder	7–8 h/night	< 5 min	13	Moderate depression
32505	22	2	4	2	0.81	18.79	74.4	923.366	1	47	female	< 65 years	18–44 years	Non-Hispanic Black	PIR < 1.33	0	1-5 drinks/month	Current	<=High school	Normal(18.5 to <25)	No	No Sleep Disorder	<7 h/night	5–30min	6	No depression
31941	79	1	3	3	5			0	1	45	male	>= 65 years	>= 65 years	Non-Hispanic White	PIR > 3.5	0		Former	>High school		No	No Sleep Disorder	7–8 h/night	5–30min	0	No depression
31943	65	2	3	5	4.08	32.09	101.9	9061.2	2	44	female	>= 65 years	>= 65 years	Non-Hispanic White	PIR > 3.5	0	1-5 drinks/month	Never	>High school	Obese(30 or greater)	No	Sleep Disorder	<7 h/night	5–30min	5	No depression
31944	66	2	3	4	2.61	27.88	106.4	7768.04	1	44	female	>= 65 years	>= 65 years	Non-Hispanic White	PIR: 1.33–3.5	0	1-5 drinks/month	Current	>High school	Overweight(25 to <30)	No	No Sleep Disorder	<7 h/night	< 5 min	3	No depression
31945	67	1	3	1	1.41	29.33	117.2	4332.09	2	50	male	>= 65 years	>= 65 years	Non-Hispanic White	PIR: 1.33–3.5	0	5-10 drinks/month	Current	<=High school	Overweight(25 to <30)	Yes	No Sleep Disorder	<7 h/night	5–30min	1	No depression
31946	65	2	3	3	2.49	24.71	100.5	11708	1	49	female	>= 65 years	>= 65 years	Non-Hispanic White	PIR: 1.33–3.5	1	Non-drinker	Never	>High school	Normal(18.5 to <25)	Yes	Sleep Disorder	7–8 h/night	5–30min	0	No depression
31947	61	2	4	2	1.02	35.55	107.3	2316.75	2	49	female	< 65 years	45–64 years	Non-Hispanic Black	PIR < 1.33	1	1-5 drinks/month	Never	<=High school	Obese(30 or greater)	No	No Sleep Disorder	7–8 h/night	5–30min	5	No depression
32507	23	2	3	3	1.41			0	1	46	female	< 65 years	18–44 years	Non-Hispanic White	PIR: 1.33–3.5	0		Never	>High school		No	No Sleep Disorder	7–8 h/night	> 30min	0	No depression
32513	22	2	1	3	0.3	32.31	110.5	2202.64	2	54	female	< 65 years	18–44 years	Mexican American	PIR < 1.33	0	Non-drinker	Never	>High school	Obese(30 or greater)	No	No Sleep Disorder	>8 h/night	5–30min	0	No depression
31958	49	2	4	4	2.65	29.65	104.6	3853.25	2	51	female	< 65 years	45–64 years	Non-Hispanic Black	PIR: 1.33–3.5	0	10+ drinks/month	Current	>High school	Overweight(25 to <30)	No	No Sleep Disorder	7–8 h/night	5–30min	1	No depression
31959	52	2	4	5	4.66	38.27		4689.53	1	50	female	< 65 years	45–64 years	Non-Hispanic Black	PIR > 3.5	0		Never	>High school	Obese(30 or greater)	No	No Sleep Disorder	7–8 h/night	5–30min	0	No depression
31960	56	1	1	1	0.93	26.85	93.6	2242.25	2	58	male	< 65 years	45–64 years	Mexican American	PIR < 1.33	0	1-5 drinks/month	Former	<=High school	Overweight(25 to <30)	Yes	No Sleep Disorder	7–8 h/night	5–30min	0	No depression
32543	26	2	3	5	5	24.17	83.3	10585.1	1	53	female	< 65 years	18–44 years	Non-Hispanic White	PIR > 3.5	0	5-10 drinks/month	Never	>High school	Normal(18.5 to <25)	No	No Sleep Disorder	<7 h/night	5–30min	0	No depression
31962	54	2	1	3	2.19	28.46	93.4	3190.58	1	56	female	< 65 years	45–64 years	Mexican American	PIR: 1.33–3.5	1	1-5 drinks/month	Current	>High school	Overweight(25 to <30)	No	Sleep Disorder	7–8 h/night	5–30min	3	No depression
31964	77	1	3	5	1.52	31.32	125.1	5851.68	2	49	male	>= 65 years	>= 65 years	Non-Hispanic White	PIR: 1.33–3.5	0	Non-drinker	Former	>High school	Obese(30 or greater)	Yes	Sleep Disorder	7–8 h/night	5–30min	3	No depression
31966	60	2	4	4	3.01	22.34	83.5	2401.98	2	58	female	< 65 years	45–64 years	Non-Hispanic Black	PIR: 1.33–3.5	1		Never	>High school	Normal(18.5 to <25)	No	Sleep Disorder	<7 h/night	> 30min	0	No depression
31967	63	2	4	2	1.75	33.98	105.3	1937.97	2	51	female	< 65 years	45–64 years	Non-Hispanic Black	PIR: 1.33–3.5	0	Non-drinker	Former	<=High school	Obese(30 or greater)	No	No Sleep Disorder	7–8 h/night	5–30min	0	No depression
32552	26	2	4	3	1.74	37.48	121.4	4625.93	1	49	female	< 65 years	18–44 years	Non-Hispanic Black	PIR: 1.33–3.5	0	Non-drinker	Never	>High school	Obese(30 or greater)	No	No Sleep Disorder	7–8 h/night	< 5 min	1	No depression
31972	73	2	3	2	4.55	23.37	87.4	7720.68	2	44	female	>= 65 years	>= 65 years	Non-Hispanic White	PIR > 3.5	1	1-5 drinks/month	Current	<=High school	Normal(18.5 to <25)	No	Sleep Disorder	<7 h/night	5–30min	8	No depression
32556	41	2	3	5	5	26.97	93.5	10483.4	2	56	female	< 65 years	18–44 years	Non-Hispanic White	PIR > 3.5	1	1-5 drinks/month	Former	>High school	Overweight(25 to <30)	No	No Sleep Disorder	7–8 h/night	5–30min	0	No depression
32560	23	2	3	4	0.73	17.81	70	10321.7	1	54	female	< 65 years	18–44 years	Non-Hispanic White	PIR < 1.33	0	1-5 drinks/month	Never	>High school	Underweight(<18.5)	No	No Sleep Disorder	7–8 h/night	5–30min	0	No depression
31975	51	2	3	4	0.7	37.17	107.8	6494.76	1	45	female	< 65 years	45–64 years	Non-Hispanic White	PIR < 1.33	0	Non-drinker	Former	>High school	Obese(30 or greater)	No	No Sleep Disorder	7–8 h/night	< 5 min	1	No depression
32572	25	2	2	4	3.9	25.02	102.1	254.392	1	55	female	< 65 years	18–44 years	Other Hispanic	PIR > 3.5	0	1-5 drinks/month	Former	>High school	Overweight(25 to <30)	No	No Sleep Disorder	7–8 h/night	5–30min	0	No depression
31978	46	2	3	4	5	34.17	101.4	15993.4	2	47	female	< 65 years	45–64 years	Non-Hispanic White	PIR > 3.5	0	1-5 drinks/month	Former	>High school	Obese(30 or greater)	No	No Sleep Disorder	7–8 h/night	5–30min	1	No depression
31979	51	1	3	5	3.67	24.06	84.2	12682.1	2	57	male	< 65 years	45–64 years	Non-Hispanic White	PIR > 3.5	0	5-10 drinks/month	Never	>High school	Normal(18.5 to <25)	No	No Sleep Disorder	7–8 h/night	5–30min	0	No depression
32575	24	2	3	4	2.34	23.84	86.5	8503.8	1	54	female	< 65 years	18–44 years	Non-Hispanic White	PIR: 1.33–3.5	0	1-5 drinks/month	Former	>High school	Normal(18.5 to <25)	No	Sleep Disorder	7–8 h/night	5–30min	10	Moderate depression
32582	33	2	1	3	1.84			0	2	57	female	< 65 years	18–44 years	Mexican American	PIR: 1.33–3.5	0		Never	>High school		Yes	No Sleep Disorder	<7 h/night	5–30min	0	No depression
32583	28	2	4	4	2.98	29.95	94.5	1005.59	1	50	female	< 65 years	18–44 years	Non-Hispanic Black	PIR: 1.33–3.5	0	1-5 drinks/month	Never	>High school	Overweight(25 to <30)	No	No Sleep Disorder	<7 h/night	5–30min	2	No depression
32596	29	2	4	2	3.12	34.52	104.8	4964.72	1	56	female	< 65 years	18–44 years	Non-Hispanic Black	PIR: 1.33–3.5	0	Non-drinker	Never	<=High school	Obese(30 or greater)	No	No Sleep Disorder	7–8 h/night	> 30min	2	No depression
32597	44	2	1	4	0.94	27.96	90.2	2816.83	1	47	female	< 65 years	18–44 years	Mexican American	PIR < 1.33	0		Never	>High school	Overweight(25 to <30)	No	No Sleep Disorder	<7 h/night	5–30min	0	No depression
31990	55	1	4	3	1.25	24.98		3455.9	1	46	male	< 65 years	45–64 years	Non-Hispanic Black	PIR < 1.33	1	1-5 drinks/month	Former	>High school	Normal(18.5 to <25)	Yes	No Sleep Disorder	<7 h/night	5–30min	3	No depression
32600	34	2	1	2		23.61	80	3851.87	2	53	female	< 65 years	18–44 years	Mexican American		0		Never	<=High school	Normal(18.5 to <25)	No	No Sleep Disorder	>8 h/night	5–30min	0	No depression
31992	81	1	3	4	1.97	25.54	98.1	3810.33	2	47	male	>= 65 years	>= 65 years	Non-Hispanic White	PIR: 1.33–3.5	1	1-5 drinks/month	Former	>High school	Overweight(25 to <30)	No	No Sleep Disorder	7–8 h/night	5–30min	0	No depression
31993	61	2	4	4	2.38	22.06	82	1719.76	2	56	female	< 65 years	45–64 years	Non-Hispanic Black	PIR: 1.33–3.5	0	1-5 drinks/month	Current	>High school	Normal(18.5 to <25)	No	No Sleep Disorder	7–8 h/night	5–30min	0	No depression
31994	48	1	4	4	1.6	21.53	83.1	8619.5	2	45	male	< 65 years	45–64 years	Non-Hispanic Black	PIR: 1.33–3.5	0		Current	>High school	Normal(18.5 to <25)	No	No Sleep Disorder	7–8 h/night	5–30min	0	No depression
32606	19	2	1			26.07	91.6	612.183	1	53	female	< 65 years	18–44 years	Mexican American		0		Never		Overweight(25 to <30)	No	No Sleep Disorder	>8 h/night	5–30min	0	No depression
31997	62	2	4	4	3.61			0	2	49	female	< 65 years	45–64 years	Non-Hispanic Black	PIR > 3.5	1		Current	>High school		Yes	No Sleep Disorder	7–8 h/night	5–30min	0	No depression
32611	33	2	4	2				0	1	51	female	< 65 years	18–44 years	Non-Hispanic Black		0		Former	<=High school		No	No Sleep Disorder	>8 h/night	5–30min	0	No depression
32616	24	2	3	2	0.19	23.47	79.5	8397.04	1	48	female	< 65 years	18–44 years	Non-Hispanic White	PIR < 1.33	0	1-5 drinks/month	Never	<=High school	Normal(18.5 to <25)	No	No Sleep Disorder	7–8 h/night	5–30min	0	No depression
32003	77	2	3	3	4.59	31.61	92.4	12374.6	2	46	female	>= 65 years	>= 65 years	Non-Hispanic White	PIR > 3.5	0	1-5 drinks/month	Never	>High school	Obese(30 or greater)	No	Sleep Disorder	7–8 h/night	5–30min	1	No depression
32626	33	2	3	4	3.31	24.12	89.5	1159.63	2	44	female	< 65 years	18–44 years	Non-Hispanic White	PIR: 1.33–3.5	0	1-5 drinks/month	Never	>High school	Normal(18.5 to <25)	No	No Sleep Disorder	7–8 h/night	< 5 min	6	No depression
32007	55	1	3	3	1.86	27.75		4124.41	1	48	male	< 65 years	45–64 years	Non-Hispanic White	PIR: 1.33–3.5	0		Never	>High school	Overweight(25 to <30)	No	No Sleep Disorder	7–8 h/night	5–30min	0	No depression
32008	62	1	5	3	2.65	21.57	84	7550.99	2	52	male	< 65 years	45–64 years	Other/multiracial	PIR: 1.33–3.5	0	Non-drinker	Never	>High school	Normal(18.5 to <25)	Yes	No Sleep Disorder	7–8 h/night	5–30min	0	No depression
32011	74	2	4	4	3.33	33.07	102.4	2931.23	2	46	female	>= 65 years	>= 65 years	Non-Hispanic Black	PIR: 1.33–3.5	1	1-5 drinks/month	Former	>High school	Obese(30 or greater)	Yes	No Sleep Disorder	>8 h/night	5–30min	1	No depression
32636	41	2	5	4	3.08	22	74.6	5527.6	2	57	female	< 65 years	18–44 years	Other/multiracial	PIR: 1.33–3.5	0	Non-drinker	Never	>High school	Normal(18.5 to <25)	No	No Sleep Disorder	7–8 h/night	5–30min	0	No depression
32013	58	2	3	5	5	22.81	82.2	11098.7	2	52	female	< 65 years	45–64 years	Non-Hispanic White	PIR > 3.5	0	Non-drinker	Never	>High school	Normal(18.5 to <25)	No	Sleep Disorder	<7 h/night	5–30min	3	No depression
32014	59	2	3	4	5	27.43	92.8	13306.8	2	49	female	< 65 years	45–64 years	Non-Hispanic White	PIR > 3.5	1	1-5 drinks/month	Never	>High school	Overweight(25 to <30)	No	Sleep Disorder	<7 h/night	< 5 min	19	Moderate to severe depression
32015	60	2	4	4	3.27	23.55	82.8	2065.98	2	51	female	< 65 years	45–64 years	Non-Hispanic Black	PIR: 1.33–3.5	0	Non-drinker	Current	>High school	Normal(18.5 to <25)	No	No Sleep Disorder	<7 h/night	5–30min	0	No depression
32648	19	2	1		0.64	37	122	548.966	2	49	female	< 65 years	18–44 years	Mexican American	PIR < 1.33	0		Never		Obese(30 or greater)	No	No Sleep Disorder	7–8 h/night	> 30min	5	No depression
32017	59	2	1	1	2.08	25.07	87.2	2246.61	2	54	female	< 65 years	45–64 years	Mexican American	PIR: 1.33–3.5	0	1-5 drinks/month	Never	<=High school	Overweight(25 to <30)	No	Sleep Disorder	7–8 h/night	5–30min	9	No depression
32020	64	1	3	4	0.94	27.38		4211.56	1	48	male	< 65 years	45–64 years	Non-Hispanic White	PIR < 1.33	0		Current	>High school	Overweight(25 to <30)	No	No Sleep Disorder	<7 h/night	5–30min	0	No depression
32022	70	1	1	1		31.19	117.5	616.182	1	58	male	>= 65 years	>= 65 years	Mexican American		0	1-5 drinks/month	Former	<=High school	Obese(30 or greater)	Yes	No Sleep Disorder	7–8 h/night	5–30min	0	No depression
32024	47	1	3	2	5	30.41	105.1	10795.2	1	44	male	< 65 years	45–64 years	Non-Hispanic White	PIR > 3.5	0	1-5 drinks/month	Former	<=High school	Obese(30 or greater)	No	No Sleep Disorder	<7 h/night	5–30min	2	No depression
32649	26	2	3	5	4.97	26.27	97.4	749.55	1	44	female	< 65 years	18–44 years	Non-Hispanic White	PIR > 3.5	0	1-5 drinks/month	Never	>High school	Overweight(25 to <30)	No	Sleep Disorder	7–8 h/night	5–30min	2	No depression
32651	39	2	1	2	0.82	28.83	93.1	3329.9	2	56	female	< 65 years	18–44 years	Mexican American	PIR < 1.33	0	1-5 drinks/month	Never	<=High school	Overweight(25 to <30)	No	No Sleep Disorder	<7 h/night	5–30min	0	No depression
32030	80	1	3	2	1.14	21.39	83.3	3101.38	2	44	male	>= 65 years	>= 65 years	Non-Hispanic White	PIR < 1.33	0	Non-drinker	Former	<=High school	Normal(18.5 to <25)	No	No Sleep Disorder	7–8 h/night	< 5 min	1	No depression
32654	23	2	2	4	5	24.6	71.5	4275.36	2	54	female	< 65 years	18–44 years	Other Hispanic	PIR > 3.5	0	1-5 drinks/month	Current	>High school	Normal(18.5 to <25)	No	Sleep Disorder	<7 h/night	5–30min	5	No depression
32035	60	1	4	4	3.03	26.85	97.9	1757.3	2	53	male	< 65 years	45–64 years	Non-Hispanic Black	PIR: 1.33–3.5	0	Non-drinker	Former	>High school	Overweight(25 to <30)	Yes	No Sleep Disorder	7–8 h/night	< 5 min	0	No depression
32655	31	2	1	4	3.63	24.86	81.9	4116.34	2	53	female	< 65 years	18–44 years	Mexican American	PIR > 3.5	0	1-5 drinks/month	Never	>High school	Normal(18.5 to <25)	No	No Sleep Disorder	7–8 h/night	5–30min	2	No depression
32656	20	2	2	4	1.87	22.49	77.3	2433.93	2	45	female	< 65 years	18–44 years	Other Hispanic	PIR: 1.33–3.5	0	Non-drinker	Never	>High school	Normal(18.5 to <25)	No	No Sleep Disorder	<7 h/night	5–30min	4	No depression
32038	61	1	1	2	0.62	32.53	108.2	950.427	1	56	male	< 65 years	45–64 years	Mexican American	PIR < 1.33	0	1-5 drinks/month	Former	<=High school	Obese(30 or greater)	Yes	Sleep Disorder	7–8 h/night	5–30min	0	No depression
32039	77	1	3	3	0.98	25.63	102	2473.61	2	46	male	>= 65 years	>= 65 years	Non-Hispanic White	PIR < 1.33	0	10+ drinks/month	Never	>High school	Overweight(25 to <30)	No	No Sleep Disorder	<7 h/night	5–30min	0	No depression
32663	40	2	3	2	1.47	44.93	124.1	6182.35	1	48	female	< 65 years	18–44 years	Non-Hispanic White	PIR: 1.33–3.5	1	Non-drinker	Current	<=High school	Obese(30 or greater)	Yes	Sleep Disorder	<7 h/night	5–30min	8	No depression
32042	66	2	4	2	3.37	23.47	84.3	1851.85	2	52	female	>= 65 years	>= 65 years	Non-Hispanic Black	PIR: 1.33–3.5	1	Non-drinker	Never	<=High school	Normal(18.5 to <25)	No	No Sleep Disorder	7–8 h/night	5–30min	1	No depression
32044	53	2	4	5	5	27.23	89	3853.25	2	51	female	< 65 years	45–64 years	Non-Hispanic Black	PIR > 3.5	0	1-5 drinks/month	Former	>High school	Overweight(25 to <30)	No	No Sleep Disorder	7–8 h/night	5–30min	2	No depression
32045	85	2	3	1		22.94	90.3	3958.18	2	52	female	>= 65 years	>= 65 years	Non-Hispanic White		1		Never	<=High school	Normal(18.5 to <25)	No	No Sleep Disorder	<7 h/night	5–30min	0	No depression
32668	34	2	3	2	3.47	24.03	80.6	16302.2	2	53	female	< 65 years	18–44 years	Non-Hispanic White	PIR: 1.33–3.5	0	5-10 drinks/month	Current	<=High school	Normal(18.5 to <25)	No	Sleep Disorder	>8 h/night	5–30min	4	No depression
32671	29	2	3	5	2.69	17.3	63.9	11148.3	2	56	female	< 65 years	18–44 years	Non-Hispanic White	PIR: 1.33–3.5	1	1-5 drinks/month	Current	>High school	Underweight(<18.5)	No	Sleep Disorder	<7 h/night	> 30min	8	No depression
32674	26	2	5	5	1.57	19.82	72.7	10311.7	1	54	female	< 65 years	18–44 years	Other/multiracial	PIR: 1.33–3.5	0	5-10 drinks/month	Never	>High school	Normal(18.5 to <25)	No	No Sleep Disorder	7–8 h/night	5–30min	6	No depression
32059	85	1	3	3	4.17			0	2	52	male	>= 65 years	>= 65 years	Non-Hispanic White	PIR > 3.5	1		Former	>High school		No	Sleep Disorder	7–8 h/night	> 30min	0	No depression
32061	79	2	3	3	5	29.23	87.1	7753.61	1	55	female	>= 65 years	>= 65 years	Non-Hispanic White	PIR > 3.5	0	1-5 drinks/month	Former	>High school	Overweight(25 to <30)	No	No Sleep Disorder	7–8 h/night	> 30min	2	No depression
32062	73	1	1	1	0.7	32.25	109	1539.27	1	57	male	>= 65 years	>= 65 years	Mexican American	PIR < 1.33	1	10+ drinks/month	Former	<=High school	Obese(30 or greater)	Yes	Sleep Disorder	>8 h/night	< 5 min	0	No depression
32066	65	1	4	2	4.18	29.89	101.5	1137.86	1	51	male	>= 65 years	>= 65 years	Non-Hispanic Black	PIR > 3.5	1		Current	<=High school	Overweight(25 to <30)	No	No Sleep Disorder	<7 h/night	5–30min	0	No depression
32689	31	2	3	2	0.78	23.72	87.9	8313.48	1	47	female	< 65 years	18–44 years	Non-Hispanic White	PIR < 1.33	0	5-10 drinks/month	Current	<=High school	Normal(18.5 to <25)	No	No Sleep Disorder	7–8 h/night	5–30min	1	No depression
32068	81	2	3	1	1.53	34.25	115.4	4981.93	2	48	female	>= 65 years	>= 65 years	Non-Hispanic White	PIR: 1.33–3.5	1	Non-drinker	Never	<=High school	Obese(30 or greater)	No	No Sleep Disorder	7–8 h/night	5–30min	0	No depression
32693	21	2	1	4	0.79	24.55	80.5	2365.31	1	55	female	< 65 years	18–44 years	Mexican American	PIR < 1.33	0	1-5 drinks/month	Former	>High school	Normal(18.5 to <25)	No	No Sleep Disorder	<7 h/night	< 5 min	0	No depression
32071	48	1	4	3	5	32.6	105.5	3455.9	1	48	male	< 65 years	45–64 years	Non-Hispanic Black	PIR > 3.5	0	1-5 drinks/month	Current	>High school	Obese(30 or greater)	No	Sleep Disorder	<7 h/night	5–30min	7	No depression
32704	33	2	3	3	3.1	26.2	101.4	1213.35	1	45	female	< 65 years	18–44 years	Non-Hispanic White	PIR: 1.33–3.5	0	1-5 drinks/month	Former	>High school	Overweight(25 to <30)	No	No Sleep Disorder	7–8 h/night	5–30min	0	No depression
32075	85	2	3	3	1.63	26.25	104.5	4672.71	2	44	female	>= 65 years	>= 65 years	Non-Hispanic White	PIR: 1.33–3.5	1	10+ drinks/month	Former	>High school	Overweight(25 to <30)	No	No Sleep Disorder	7–8 h/night	> 30min	16	Moderate to severe depression
32079	50	1	2	4	5	27.98	99	11884.5	1	55	male	< 65 years	45–64 years	Other Hispanic	PIR > 3.5	1	1-5 drinks/month	Former	>High school	Overweight(25 to <30)	Yes	No Sleep Disorder	7–8 h/night	5–30min	1	No depression
32712	27	2	4	3	0.26	24.34	105.4	861.489	1	52	female	< 65 years	18–44 years	Non-Hispanic Black	PIR < 1.33	0	Non-drinker	Never	>High school	Normal(18.5 to <25)	No	No Sleep Disorder	<7 h/night	> 30min	6	No depression
32082	60	1	4	3	5	22.27	83	1421.57	2	49	male	< 65 years	45–64 years	Non-Hispanic Black	PIR > 3.5	1	Non-drinker	Former	>High school	Normal(18.5 to <25)	No	No Sleep Disorder	<7 h/night	< 5 min	3	No depression
32084	79	1	3	1	1.97	27.45	100	5649.23	2	50	male	>= 65 years	>= 65 years	Non-Hispanic White	PIR: 1.33–3.5	0	5-10 drinks/month	Former	<=High school	Overweight(25 to <30)	No	No Sleep Disorder	7–8 h/night	5–30min	0	No depression
32714	26	2	3	5	2.76	19.34	72.5	10119.6	2	48	female	< 65 years	18–44 years	Non-Hispanic White	PIR: 1.33–3.5	0	5-10 drinks/month	Former	>High school	Normal(18.5 to <25)	No	No Sleep Disorder	7–8 h/night	< 5 min	3	No depression
32717	42	2	1	2	1.13	27.02	95.4	2531.23	1	55	female	< 65 years	18–44 years	Mexican American	PIR < 1.33	0	Non-drinker	Never	<=High school	Overweight(25 to <30)	No	No Sleep Disorder	7–8 h/night	5–30min	3	No depression
32733	40	2	3	5	5	24.88	85.3	13989.7	2	48	female	< 65 years	18–44 years	Non-Hispanic White	PIR > 3.5	0	10+ drinks/month	Former	>High school	Normal(18.5 to <25)	No	No Sleep Disorder	7–8 h/night	5–30min	0	No depression
32739	19	2	1		2.43	26.27	79.5	667.164	1	56	female	< 65 years	18–44 years	Mexican American	PIR: 1.33–3.5	0		Never		Overweight(25 to <30)	No	No Sleep Disorder	7–8 h/night	5–30min	1	No depression
32744	18	2	1		1.2	30.68	99	544.264	2	52	female	< 65 years	18–44 years	Mexican American	PIR < 1.33	0		Never		Obese(30 or greater)	No	No Sleep Disorder	>8 h/night	5–30min	0	No depression
32093	53	1	1	4	1.24	26.03	97.9	3082.66	1	46	male	< 65 years	45–64 years	Mexican American	PIR < 1.33	0	10+ drinks/month	Former	>High school	Overweight(25 to <30)	No	No Sleep Disorder	<7 h/night	5–30min	0	No depression
32094	45	2	3	3	5	34.16	101.7	15652.1	1	46	female	< 65 years	45–64 years	Non-Hispanic White	PIR > 3.5	0	1-5 drinks/month	Former	>High school	Obese(30 or greater)	No	Sleep Disorder	7–8 h/night	5–30min	5	No depression
32745	43	2	5	3	2.04	24.21	87.3	11351.1	2	49	female	< 65 years	18–44 years	Other/multiracial	PIR: 1.33–3.5	0	Non-drinker	Current	>High school	Normal(18.5 to <25)	No	No Sleep Disorder	7–8 h/night	5–30min	1	No depression
32751	24	2	4	3	1.6	24.11	89	5811.13	2	45	female	< 65 years	18–44 years	Non-Hispanic Black	PIR: 1.33–3.5	0		Never	>High school	Normal(18.5 to <25)	No	No Sleep Disorder	7–8 h/night	> 30min	0	No depression
32099	65	1	4	2	2.73	36.47	132.5	1569.62	1	50	male	>= 65 years	>= 65 years	Non-Hispanic Black	PIR: 1.33–3.5	1	5-10 drinks/month	Current	<=High school	Obese(30 or greater)	No	Sleep Disorder	7–8 h/night	5–30min	5	No depression
32757	28	2	3	5	3.45			0	1	53	female	< 65 years	18–44 years	Non-Hispanic White	PIR: 1.33–3.5	0		Current	>High school		No	No Sleep Disorder	7–8 h/night	> 30min	0	No depression
32107	50	1	3	5	3.74	18.38	72.7	13952.7	1	46	male	< 65 years	45–64 years	Non-Hispanic White	PIR > 3.5	0	10+ drinks/month	Former	>High school	Underweight(<18.5)	No	No Sleep Disorder	7–8 h/night	5–30min	0	No depression
32759	38	2	2	5	3.31	24.52	81	8868.07	2	45	female	< 65 years	18–44 years	Other Hispanic	PIR: 1.33–3.5	0	1-5 drinks/month	Never	>High school	Normal(18.5 to <25)	No	No Sleep Disorder	7–8 h/night	5–30min	3	No depression
32110	62	2	1	1	1.89	25.96	88.4	1479.05	2	55	female	< 65 years	45–64 years	Mexican American	PIR: 1.33–3.5	0	Non-drinker	Former	<=High school	Overweight(25 to <30)	Yes	Sleep Disorder	<7 h/night	> 30min	9	No depression
32760	18	2	2		0.94	22.26	81.8	2821.68	1	54	female	< 65 years	18–44 years	Other Hispanic	PIR < 1.33	0		Never		Normal(18.5 to <25)	No	No Sleep Disorder	7–8 h/night	5–30min	2	No depression
32768	28	2	3	3	1.78	26.24	86	10605.1	2	46	female	< 65 years	18–44 years	Non-Hispanic White	PIR: 1.33–3.5	0	Non-drinker	Never	>High school	Overweight(25 to <30)	No	No Sleep Disorder	7–8 h/night	5–30min	0	No depression
32113	62	2	1	2	1.68	32.89	101.6	922.135	2	58	female	< 65 years	45–64 years	Mexican American	PIR: 1.33–3.5	0	1-5 drinks/month	Never	<=High school	Obese(30 or greater)	No	No Sleep Disorder	7–8 h/night	< 5 min	4	No depression
32773	18	2	1		1.09	20.22	88.5	927.074	1	47	female	< 65 years	18–44 years	Mexican American	PIR < 1.33	0		Never		Normal(18.5 to <25)	No	No Sleep Disorder	<7 h/night	5–30min	8	No depression
32781	26	2	4	4	1.01	21.06	73.5	3646.53	2	44	female	< 65 years	18–44 years	Non-Hispanic Black	PIR < 1.33	0	Non-drinker	Never	>High school	Normal(18.5 to <25)	No	No Sleep Disorder	<7 h/night	5–30min	0	No depression
32118	62	1	3	4	4.36	31.42	108.6	11448.3	1	49	male	< 65 years	45–64 years	Non-Hispanic White	PIR > 3.5	1	1-5 drinks/month	Never	>High school	Obese(30 or greater)	No	Sleep Disorder	7–8 h/night	5–30min	1	No depression
32120	72	2	3	4	2.04			8171.14	2	46	female	>= 65 years	>= 65 years	Non-Hispanic White	PIR: 1.33–3.5	1		Never	>High school		No	Sleep Disorder	<7 h/night	5–30min	0	No depression
32789	27	2	5	5	2.73	26.41	102.4	953.924	1	54	female	< 65 years	18–44 years	Other/multiracial	PIR: 1.33–3.5	0	Non-drinker	Never	>High school	Overweight(25 to <30)	No	Sleep Disorder	7–8 h/night	> 30min	6	No depression
32127	49	2	3	5	5	21.7	74.5	16977.4	2	53	female	< 65 years	45–64 years	Non-Hispanic White	PIR > 3.5	1	Non-drinker	Current	>High school	Normal(18.5 to <25)	No	No Sleep Disorder	7–8 h/night	5–30min	1	No depression
32129	70	1	3	5	3.03	32.06	155.7	5649.23	2	44	male	>= 65 years	>= 65 years	Non-Hispanic White	PIR: 1.33–3.5	1	5-10 drinks/month	Former	>High school	Obese(30 or greater)	No	No Sleep Disorder	<7 h/night	< 5 min	0	No depression
32791	28	2	3	5	2.74	27.14	89.6	10321.7	1	54	female	< 65 years	18–44 years	Non-Hispanic White	PIR: 1.33–3.5	0	1-5 drinks/month	Never	>High school	Overweight(25 to <30)	Yes	Sleep Disorder	<7 h/night	> 30min	1	No depression
32794	26	2	3	2	0.6	20.69	87.4	929.979	2	50	female	< 65 years	18–44 years	Non-Hispanic White	PIR < 1.33	0	1-5 drinks/month	Current	<=High school	Normal(18.5 to <25)	No	No Sleep Disorder	<7 h/night	5–30min	10	Moderate depression
32795	24	2	4	3	0.36			0	2	53	female	< 65 years	18–44 years	Non-Hispanic Black	PIR < 1.33	0		Never	>High school		No	No Sleep Disorder	>8 h/night	< 5 min	0	No depression
32796	18	2	5		3.73	36.71	120	1008.39	1	55	female	< 65 years	18–44 years	Other/multiracial	PIR > 3.5	0		Never		Obese(30 or greater)	No	Sleep Disorder	7–8 h/night	5–30min	4	No depression
32802	34	2	3	5	5	24.67	83.3	13951	1	47	female	< 65 years	18–44 years	Non-Hispanic White	PIR > 3.5	1	10+ drinks/month	Current	>High school	Normal(18.5 to <25)	No	No Sleep Disorder	<7 h/night	< 5 min	0	No depression
32803	19	2	3		0.83	19.77	73.3	3011.23	2	46	female	< 65 years	18–44 years	Non-Hispanic White	PIR < 1.33	0		Never		Normal(18.5 to <25)	No	No Sleep Disorder	7–8 h/night	5–30min	9	No depression
32138	47	2	3	4	5	25.45	84.8	15374.2	1	50	female	< 65 years	45–64 years	Non-Hispanic White	PIR > 3.5	0	10+ drinks/month	Never	>High school	Overweight(25 to <30)	No	No Sleep Disorder	7–8 h/night	5–30min	0	No depression
32140	69	2	4	4	3.46	33.23	113.5	2692.03	1	51	female	>= 65 years	>= 65 years	Non-Hispanic Black	PIR: 1.33–3.5	0	Non-drinker	Never	>High school	Obese(30 or greater)	No	No Sleep Disorder	<7 h/night	< 5 min	0	No depression
32813	41	2	1	2	0.51	49.4		3694.61	2	55	female	< 65 years	18–44 years	Mexican American	PIR < 1.33	0	Non-drinker	Current	<=High school	Obese(30 or greater)	Yes	No Sleep Disorder	<7 h/night	5–30min	2	No depression
32143	58	1	4	3	3.97	26.69		3072.04	1	51	male	< 65 years	45–64 years	Non-Hispanic Black	PIR > 3.5	0	Non-drinker	Never	>High school	Overweight(25 to <30)	Yes	No Sleep Disorder	7–8 h/night	5–30min	1	No depression
32815	19	2	4		5	40.92	112.1	1056.99	2	54	female	< 65 years	18–44 years	Non-Hispanic Black	PIR > 3.5	0		Never		Obese(30 or greater)	No	Sleep Disorder	<7 h/night	> 30min	15	Moderate to severe depression
32826	18	2	3		5			4973.57	2	44	female	< 65 years	18–44 years	Non-Hispanic White	PIR > 3.5	0		Never			No	No Sleep Disorder	7–8 h/night	5–30min	3	No depression
32827	19	2	3			26.41	105.3	6642.76	1	45	female	< 65 years	18–44 years	Non-Hispanic White		0		Never		Overweight(25 to <30)	No	Sleep Disorder	7–8 h/night	> 30min	2	No depression
32833	30	2	3	4	1.9	31.68	93.7	7946.24	2	44	female	< 65 years	18–44 years	Non-Hispanic White	PIR: 1.33–3.5	0	1-5 drinks/month	Former	>High school	Obese(30 or greater)	No	Sleep Disorder	7–8 h/night	5–30min	9	No depression
32836	39	2	4	4		28.53	92.9	3845.86	1	44	female	< 65 years	18–44 years	Non-Hispanic Black		0	1-5 drinks/month	Never	>High school	Overweight(25 to <30)	No	Sleep Disorder	<7 h/night	> 30min	2	No depression
32154	63	2	4	3	4.68	39.69	108	1720.77	1	51	female	< 65 years	45–64 years	Non-Hispanic Black	PIR > 3.5	0	1-5 drinks/month	Former	>High school	Obese(30 or greater)	No	No Sleep Disorder	7–8 h/night	5–30min	0	No depression
32156	85	2	3	3	5			0	2	49	female	>= 65 years	>= 65 years	Non-Hispanic White	PIR > 3.5	1		Never	>High school		Yes	No Sleep Disorder	>8 h/night	5–30min	0	No depression
32841	18	2	4		1.69	22.38	92.2	807.946	2	51	female	< 65 years	18–44 years	Non-Hispanic Black	PIR: 1.33–3.5	0		Never		Normal(18.5 to <25)	No	No Sleep Disorder	>8 h/night	5–30min	2	No depression
32845	18	2	3		1.11	27.42	109.4	5563.01	1	48	female	< 65 years	18–44 years	Non-Hispanic White	PIR < 1.33	0		Never		Overweight(25 to <30)	No	No Sleep Disorder	7–8 h/night	5–30min	0	No depression
32163	47	2	1	1	1.68	32.26	97.1	3399.56	2	55	female	< 65 years	45–64 years	Mexican American	PIR: 1.33–3.5	1	1-5 drinks/month	Never	<=High school	Obese(30 or greater)	No	No Sleep Disorder	7–8 h/night	5–30min	0	No depression
32849	28	2	1	4	1.5	25.65	80	2372.2	2	44	female	< 65 years	18–44 years	Mexican American	PIR: 1.33–3.5	0		Never	>High school	Overweight(25 to <30)	No	No Sleep Disorder	7–8 h/night	5–30min	0	No depression
32850	18	2	4		0.37	30.92	90.7	819.844	2	49	female	< 65 years	18–44 years	Non-Hispanic Black	PIR < 1.33	0		Never		Obese(30 or greater)	No	Sleep Disorder	<7 h/night	5–30min	5	No depression
32856	35	2	3	3	1.2			0	2	46	female	< 65 years	18–44 years	Non-Hispanic White	PIR < 1.33	0		Current	>High school		No	No Sleep Disorder	<7 h/night	5–30min	0	No depression
32167	75	1	3	3	3.66	38.75	132.5	7327.57	1	49	male	>= 65 years	>= 65 years	Non-Hispanic White	PIR > 3.5	1	Non-drinker	Former	>High school	Obese(30 or greater)	Yes	No Sleep Disorder	7–8 h/night	< 5 min	2	No depression
32168	57	1	4	4	0.84	26.44	99.1	4037.37	1	53	male	< 65 years	45–64 years	Non-Hispanic Black	PIR < 1.33	0	1-5 drinks/month	Current	>High school	Overweight(25 to <30)	No	No Sleep Disorder	<7 h/night	5–30min	2	No depression
32857	42	2	4	3	1.34	28.4	103.5	4053.08	1	55	female	< 65 years	18–44 years	Non-Hispanic Black	PIR: 1.33–3.5	0	10+ drinks/month	Current	>High school	Overweight(25 to <30)	No	No Sleep Disorder	7–8 h/night	5–30min	4	No depression
32868	41	2	5	3	0	42.65	132.6	5004.72	2	50	female	< 65 years	18–44 years	Other/multiracial	PIR < 1.33	0	10+ drinks/month	Current	>High school	Obese(30 or greater)	No	No Sleep Disorder	7–8 h/night	> 30min	0	No depression
32175	51	1	2	4	5	25.55	93.3	9921.47	2	52	male	< 65 years	45–64 years	Other Hispanic	PIR > 3.5	0	10+ drinks/month	Never	>High school	Overweight(25 to <30)	No	No Sleep Disorder	<7 h/night	< 5 min	0	No depression
32179	53	2	1	1	1.57	30.94	97.5	2265.07	2	58	female	< 65 years	45–64 years	Mexican American	PIR: 1.33–3.5	1	Non-drinker	Current	<=High school	Obese(30 or greater)	No	Sleep Disorder	<7 h/night	> 30min	8	No depression
32870	25	2	1	3	1.55	25.62	93.4	2009.16	1	44	female	< 65 years	18–44 years	Mexican American	PIR: 1.33–3.5	0	1-5 drinks/month	Former	>High school	Overweight(25 to <30)	No	Sleep Disorder	<7 h/night	5–30min	4	No depression
32181	85	1	3	3		21.77		1986.65	1	57	male	>= 65 years	>= 65 years	Non-Hispanic White		0		Former	>High school	Normal(18.5 to <25)	No	No Sleep Disorder	7–8 h/night	5–30min	0	No depression
32874	18	2	3		2.49	25.37	100.8	7362.21	1	57	female	< 65 years	18–44 years	Non-Hispanic White	PIR: 1.33–3.5	0		Never		Overweight(25 to <30)	No	No Sleep Disorder	7–8 h/night	> 30min	3	No depression
32881	23	2	1	2	2.89	34.05	110.3	2676.46	1	54	female	< 65 years	18–44 years	Mexican American	PIR: 1.33–3.5	0	Non-drinker	Never	<=High school	Obese(30 or greater)	No	No Sleep Disorder	<7 h/night	> 30min	9	No depression
32887	18	2	1		1.03	24.72	81	507.51	2	49	female	< 65 years	18–44 years	Mexican American	PIR < 1.33	0		Never		Normal(18.5 to <25)	No	No Sleep Disorder	7–8 h/night	5–30min	0	No depression
32193	76	1	3	4	3.13	25.75	101.5	8089.38	1	57	male	>= 65 years	>= 65 years	Non-Hispanic White	PIR: 1.33–3.5	1	10+ drinks/month	Former	>High school	Overweight(25 to <30)	No	No Sleep Disorder	7–8 h/night	< 5 min	0	No depression
32889	27	2	1	1	5	31.56	94	2772.34	1	54	female	< 65 years	18–44 years	Mexican American	PIR > 3.5	0	Non-drinker	Never	<=High school	Obese(30 or greater)	No	No Sleep Disorder	>8 h/night	< 5 min	0	No depression
32899	19	2	4		0.78	51.7	127	1107.13	1	52	female	< 65 years	18–44 years	Non-Hispanic Black	PIR < 1.33	0		Never		Obese(30 or greater)	No	No Sleep Disorder	>8 h/night	> 30min	0	No depression
32904	29	2	4	5	2.33	33.61	95.8	3825.08	1	48	female	< 65 years	18–44 years	Non-Hispanic Black	PIR: 1.33–3.5	0	1-5 drinks/month	Never	>High school	Obese(30 or greater)	No	No Sleep Disorder	<7 h/night	5–30min	4	No depression
32200	60	2	1	1	1.9	32.84	99.7	1326.78	2	55	female	< 65 years	45–64 years	Mexican American	PIR: 1.33–3.5	0	1-5 drinks/month	Never	<=High school	Obese(30 or greater)	No	No Sleep Disorder	7–8 h/night	> 30min	3	No depression
32201	53	2	3	4	4.05	40.36	132.1	13842.8	2	54	female	< 65 years	45–64 years	Non-Hispanic White	PIR > 3.5	0	1-5 drinks/month	Former	>High school	Obese(30 or greater)	Yes	Sleep Disorder	<7 h/night	5–30min	2	No depression
32202	81	1	3	3	1.95	22.96	92	3135.19	1	45	male	>= 65 years	>= 65 years	Non-Hispanic White	PIR: 1.33–3.5	0	10+ drinks/month	Former	>High school	Normal(18.5 to <25)	No	No Sleep Disorder	>8 h/night	5–30min	0	No depression
32906	19	2	2		1.53	20.35	70.6	4325.54	2	44	female	< 65 years	18–44 years	Other Hispanic	PIR: 1.33–3.5	0		Never		Normal(18.5 to <25)	No	Sleep Disorder	>8 h/night	5–30min	3	No depression
32913	19	2	1		0.98	22.87	79	702.93	2	55	female	< 65 years	18–44 years	Mexican American	PIR < 1.33	0		Never		Normal(18.5 to <25)	No	No Sleep Disorder	7–8 h/night	> 30min	1	No depression
32207	45	1	4	2	3.12			0	1	50	male	< 65 years	45–64 years	Non-Hispanic Black	PIR: 1.33–3.5	0		Never	<=High school		No	No Sleep Disorder	<7 h/night	> 30min	0	No depression
32915	20	2	4	3	0.44	28.44	102.6	741.13	1	52	female	< 65 years	18–44 years	Non-Hispanic Black	PIR < 1.33	0	Non-drinker	Never	>High school	Overweight(25 to <30)	No	Sleep Disorder	<7 h/night	5–30min	13	Moderate depression
32211	55	1	3	4	5	27.68	99.5	16145.6	2	55	male	< 65 years	45–64 years	Non-Hispanic White	PIR > 3.5	0	1-5 drinks/month	Former	>High school	Overweight(25 to <30)	No	No Sleep Disorder	7–8 h/night	< 5 min	7	No depression
32212	46	1	3	3	2.73	31.27	112.7	12805.5	2	49	male	< 65 years	45–64 years	Non-Hispanic White	PIR: 1.33–3.5	0	10+ drinks/month	Current	>High school	Obese(30 or greater)	No	No Sleep Disorder	<7 h/night	5–30min	0	No depression
32916	29	2	3	4	3.73	30.22	99.2	1020.98	1	50	female	< 65 years	18–44 years	Non-Hispanic White	PIR > 3.5	0	1-5 drinks/month	Former	>High school	Obese(30 or greater)	No	No Sleep Disorder	7–8 h/night	5–30min	4	No depression
32214	45	2	3	3	0.97	29.04	95.4	6167.52	1	47	female	< 65 years	45–64 years	Non-Hispanic White	PIR < 1.33	0	1-5 drinks/month	Current	>High school	Overweight(25 to <30)	No	No Sleep Disorder	7–8 h/night	5–30min	4	No depression
32216	53	2	3	4	3.12	26.39	90.5	16663	1	49	female	< 65 years	45–64 years	Non-Hispanic White	PIR: 1.33–3.5	1	1-5 drinks/month	Never	>High school	Overweight(25 to <30)	No	No Sleep Disorder	7–8 h/night	5–30min	0	No depression
32922	31	2	3	5	1.45	28.11	92	1414.35	1	46	female	< 65 years	18–44 years	Non-Hispanic White	PIR: 1.33–3.5	0	1-5 drinks/month	Current	>High school	Overweight(25 to <30)	No	No Sleep Disorder	7–8 h/night	5–30min	1	No depression
32220	76	1	3	2	5	29.29		6295.29	2	54	male	>= 65 years	>= 65 years	Non-Hispanic White	PIR > 3.5	1		Former	<=High school	Overweight(25 to <30)	No	No Sleep Disorder	<7 h/night	5–30min	0	No depression
32923	23	2	3	5	0.63	19.91	74.8	9518.21	1	52	female	< 65 years	18–44 years	Non-Hispanic White	PIR < 1.33	0	10+ drinks/month	Former	>High school	Normal(18.5 to <25)	No	No Sleep Disorder	7–8 h/night	5–30min	0	No depression
32930	29	2	3	2	5	20.42	73	9140.53	2	44	female	< 65 years	18–44 years	Non-Hispanic White	PIR > 3.5	0	1-5 drinks/month	Never	<=High school	Normal(18.5 to <25)	No	No Sleep Disorder	<7 h/night	5–30min	1	No depression
32224	85	2	3	1				0	2	47	female	>= 65 years	>= 65 years	Non-Hispanic White		1		Never	<=High school		No	No Sleep Disorder	>8 h/night	> 30min	0	No depression
32955	18	2	4		0.05	22.15	78.2	1107.13	1	49	female	< 65 years	18–44 years	Non-Hispanic Black	PIR < 1.33	0		Never		Normal(18.5 to <25)	No	No Sleep Disorder	<7 h/night	> 30min	0	No depression
32956	28	2	4	4	1.86	40.91	128.7	3400.22	1	51	female	< 65 years	18–44 years	Non-Hispanic Black	PIR: 1.33–3.5	0		Never	>High school	Obese(30 or greater)	No	No Sleep Disorder	<7 h/night	< 5 min	0	No depression
32229	61	1	4	5	5	31.53	108.6	1499.25	2	48	male	< 65 years	45–64 years	Non-Hispanic Black	PIR > 3.5	1	1-5 drinks/month	Former	>High school	Obese(30 or greater)	Yes	Sleep Disorder	<7 h/night	5–30min	8	No depression
32230	59	1	3	5	4.29	25.8	97.4	13750.7	1	50	male	< 65 years	45–64 years	Non-Hispanic White	PIR > 3.5	0	1-5 drinks/month	Never	>High school	Overweight(25 to <30)	No	No Sleep Disorder	<7 h/night	5–30min	2	No depression
32239	60	2	3	3	4.77	21.11	81	12068	2	53	female	< 65 years	45–64 years	Non-Hispanic White	PIR > 3.5	1	5-10 drinks/month	Current	>High school	Normal(18.5 to <25)	No	No Sleep Disorder	7–8 h/night	5–30min	0	No depression
32960	42	2	4	2	1.49	45.27	116.3	3450.19	1	52	female	< 65 years	18–44 years	Non-Hispanic Black	PIR: 1.33–3.5	1	Non-drinker	Never	<=High school	Obese(30 or greater)	No	No Sleep Disorder	<7 h/night	5–30min	1	No depression
32962	40	2	3	4	3.26	36.52	111.6	13278.6	1	45	female	< 65 years	18–44 years	Non-Hispanic White	PIR: 1.33–3.5	1	1-5 drinks/month	Never	>High school	Obese(30 or greater)	No	No Sleep Disorder	7–8 h/night	5–30min	0	No depression
32964	30	2	4	5	5	26.47	95.9	4459.23	1	52	female	< 65 years	18–44 years	Non-Hispanic Black	PIR > 3.5	0	1-5 drinks/month	Never	>High school	Overweight(25 to <30)	No	No Sleep Disorder	<7 h/night	5–30min	1	No depression
32245	61	1	3	5	5	34.24	119.1	7848.16	1	44	male	< 65 years	45–64 years	Non-Hispanic White	PIR > 3.5	0	1-5 drinks/month	Never	>High school	Obese(30 or greater)	No	Sleep Disorder	7–8 h/night	5–30min	1	No depression
32996	23	2	3	3	1.44	49.71	130.7	10040.9	2	53	female	< 65 years	18–44 years	Non-Hispanic White	PIR: 1.33–3.5	0	1-5 drinks/month	Never	>High school	Obese(30 or greater)	No	Sleep Disorder	<7 h/night	< 5 min	9	No depression
33011	27	2	3	4	0.84	24.69	92.9	11273.5	1	46	female	< 65 years	18–44 years	Non-Hispanic White	PIR < 1.33	0	10+ drinks/month	Current	>High school	Normal(18.5 to <25)	No	No Sleep Disorder	>8 h/night	5–30min	3	No depression
33014	35	2	3	5	5	24.12	94	1279.57	2	48	female	< 65 years	18–44 years	Non-Hispanic White	PIR > 3.5	0	1-5 drinks/month	Never	>High school	Normal(18.5 to <25)	No	No Sleep Disorder	7–8 h/night	5–30min	0	No depression
33016	18	2	3		3.27			0	1	47	female	< 65 years	18–44 years	Non-Hispanic White	PIR: 1.33–3.5	0		Never			No	No Sleep Disorder	7–8 h/night	5–30min	0	No depression
32254	65	1	3	5	2.81	26.19	104.4	9964.45	1	54	male	>= 65 years	>= 65 years	Non-Hispanic White	PIR: 1.33–3.5	0	Non-drinker	Never	>High school	Overweight(25 to <30)	No	No Sleep Disorder	7–8 h/night	5–30min	0	No depression
33017	19	2	5		1.02	30.9	112.8	901.92	2	46	female	< 65 years	18–44 years	Other/multiracial	PIR < 1.33	0		Never		Obese(30 or greater)	No	No Sleep Disorder	7–8 h/night	> 30min	2	No depression
33022	30	2	5	4	3.11	32.98	113.4	1629.12	1	57	female	< 65 years	18–44 years	Other/multiracial	PIR: 1.33–3.5	0	1-5 drinks/month	Former	>High school	Obese(30 or greater)	No	No Sleep Disorder	<7 h/night	5–30min	2	No depression
33034	18	2	3		0	23.27	81.8	4978.62	1	45	female	< 65 years	18–44 years	Non-Hispanic White	PIR < 1.33	0		Never		Normal(18.5 to <25)	No	No Sleep Disorder	>8 h/night	> 30min	2	No depression
32265	69	2	3	2	1.63	28.05	90.6	9598.29	2	50	female	>= 65 years	>= 65 years	Non-Hispanic White	PIR: 1.33–3.5	1	Non-drinker	Former	<=High school	Overweight(25 to <30)	No	No Sleep Disorder	7–8 h/night	5–30min	0	No depression
33046	30	2	3	4	1.5	29.94	92	14341.7	2	46	female	< 65 years	18–44 years	Non-Hispanic White	PIR: 1.33–3.5	0	1-5 drinks/month	Never	>High school	Overweight(25 to <30)	No	No Sleep Disorder	7–8 h/night	5–30min	0	No depression
32267	54	1	4	3	2.4	36.27	113.1	4451.44	1	56	male	< 65 years	45–64 years	Non-Hispanic Black	PIR: 1.33–3.5	1	1-5 drinks/month	Former	>High school	Obese(30 or greater)	No	No Sleep Disorder	7–8 h/night	5–30min	0	No depression
32268	65	1	3	3	1.63	37.1	130	4935.2	2	46	male	>= 65 years	>= 65 years	Non-Hispanic White	PIR: 1.33–3.5	0	5-10 drinks/month	Current	>High school	Obese(30 or greater)	No	No Sleep Disorder	<7 h/night	5–30min	0	No depression
32270	57	2	3	4	2.71	49.61	134	12938	2	44	female	< 65 years	45–64 years	Non-Hispanic White	PIR: 1.33–3.5	1	Non-drinker	Never	>High school	Obese(30 or greater)	No	Sleep Disorder	7–8 h/night	< 5 min	0	No depression
32271	83	1	3	5	5	27.53	103.7	4097.24	1	49	male	>= 65 years	>= 65 years	Non-Hispanic White	PIR > 3.5	0	1-5 drinks/month	Former	>High school	Overweight(25 to <30)	No	Sleep Disorder	7–8 h/night	> 30min	2	No depression
32272	83	2	3	2		29.93	94.9	4888	2	44	female	>= 65 years	>= 65 years	Non-Hispanic White		1	1-5 drinks/month	Former	<=High school	Overweight(25 to <30)	No	No Sleep Disorder	<7 h/night	5–30min	6	No depression
33051	19	2	5		5	23.42	80.7	1111.58	1	53	female	< 65 years	18–44 years	Other/multiracial	PIR > 3.5	0		Never		Normal(18.5 to <25)	No	No Sleep Disorder	7–8 h/night	5–30min	2	No depression
32279	73	2	3	4	5	28.92	103.7	7624.47	2	44	female	>= 65 years	>= 65 years	Non-Hispanic White	PIR > 3.5	1	10+ drinks/month	Former	>High school	Overweight(25 to <30)	No	No Sleep Disorder	>8 h/night	< 5 min	0	No depression
32283	62	1	1	1	0.75	25.98	94.2	797.482	2	57	male	< 65 years	45–64 years	Mexican American	PIR < 1.33	0	1-5 drinks/month	Never	<=High school	Overweight(25 to <30)	No	No Sleep Disorder	7–8 h/night	> 30min	0	No depression
33059	38	2	1	1	1.16	23.63	84.6	3301.96	1	55	female	< 65 years	18–44 years	Mexican American	PIR < 1.33	0	Non-drinker	Never	<=High school	Normal(18.5 to <25)	No	No Sleep Disorder	<7 h/night	> 30min	8	No depression
33063	19	2	1		1.63	21.56	78.5	865.247	2	55	female	< 65 years	18–44 years	Mexican American	PIR: 1.33–3.5	0		Never		Normal(18.5 to <25)	No	No Sleep Disorder	7–8 h/night	5–30min	5	No depression
33067	38	2	4	3	3.63	29.08	107.5	3241.73	2	52	female	< 65 years	18–44 years	Non-Hispanic Black	PIR > 3.5	0	1-5 drinks/month	Never	>High school	Overweight(25 to <30)	No	No Sleep Disorder	<7 h/night	> 30min	0	No depression
33072	33	2	3	5	5	19.4	75.8	14115.2	1	54	female	< 65 years	18–44 years	Non-Hispanic White	PIR > 3.5	0	1-5 drinks/month	Never	>High school	Normal(18.5 to <25)	No	No Sleep Disorder	7–8 h/night	5–30min	0	No depression
33073	41	2	3	4	2.63	25.73	90.6	11286.9	1	44	female	< 65 years	18–44 years	Non-Hispanic White	PIR: 1.33–3.5	0		Never	>High school	Overweight(25 to <30)	No	Sleep Disorder	<7 h/night	5–30min	0	No depression
32294	77	2	3	3	2.5	26.79	94.5	7554.58	2	49	female	>= 65 years	>= 65 years	Non-Hispanic White	PIR: 1.33–3.5	1	1-5 drinks/month	Never	>High school	Overweight(25 to <30)	Yes	Sleep Disorder	<7 h/night	> 30min	2	No depression
32295	50	1	3	5	5	26.51	94.1	10061.4	1	44	male	< 65 years	45–64 years	Non-Hispanic White	PIR > 3.5	0	1-5 drinks/month	Never	>High school	Overweight(25 to <30)	No	No Sleep Disorder	7–8 h/night	5–30min	0	No depression
33082	21	2	4	4	3.11	23.12	88.5	1167.27	1	57	female	< 65 years	18–44 years	Non-Hispanic Black	PIR: 1.33–3.5	0	1-5 drinks/month	Never	>High school	Normal(18.5 to <25)	No	No Sleep Disorder	7–8 h/night	5–30min	2	No depression
33085	19	2	3		2.57	24.28	71.5	5913.64	1	48	female	< 65 years	18–44 years	Non-Hispanic White	PIR: 1.33–3.5	0		Never		Normal(18.5 to <25)	No	No Sleep Disorder	7–8 h/night	> 30min	0	No depression
32298	62	2	5	3	2.65	23.17	85.2	9386.63	1	47	female	< 65 years	45–64 years	Other/multiracial	PIR: 1.33–3.5	0	Non-drinker	Never	>High school	Normal(18.5 to <25)	No	No Sleep Disorder	7–8 h/night	5–30min	0	No depression
32300	53	1	4	5	5	17.2	71.8	2484.07	2	45	male	< 65 years	45–64 years	Non-Hispanic Black	PIR > 3.5	0	1-5 drinks/month	Current	>High school	Underweight(<18.5)	No	No Sleep Disorder	<7 h/night	5–30min	0	No depression
33092	32	2	3	4	2.43	38.7	120.6	13079.1	1	45	female	< 65 years	18–44 years	Non-Hispanic White	PIR: 1.33–3.5	1	1-5 drinks/month	Never	>High school	Obese(30 or greater)	No	No Sleep Disorder	<7 h/night	5–30min	3	No depression
33103	18	2	3		4.4	30.19	93	3011.23	2	48	female	< 65 years	18–44 years	Non-Hispanic White	PIR > 3.5	0		Never		Obese(30 or greater)	No	No Sleep Disorder	7–8 h/night	5–30min	0	No depression
33106	19	2	1		1.6	19.91	78.7	580.06	2	57	female	< 65 years	18–44 years	Mexican American	PIR: 1.33–3.5	0		Never		Normal(18.5 to <25)	No	No Sleep Disorder	7–8 h/night	5–30min	2	No depression
33116	27	2	1	1	1.63	28.37	101.5	374.897	2	58	female	< 65 years	18–44 years	Mexican American	PIR: 1.33–3.5	0	Non-drinker	Former	<=High school	Overweight(25 to <30)	No	No Sleep Disorder	<7 h/night	5–30min	2	No depression
32312	83	1	3	1	2.2	19.68	89	3672.66	2	46	male	>= 65 years	>= 65 years	Non-Hispanic White	PIR: 1.33–3.5	0	5-10 drinks/month	Former	<=High school	Normal(18.5 to <25)	No	No Sleep Disorder	7–8 h/night	5–30min	7	No depression
32316	85	2	3	2	0.51	22.8	88.5	5205.41	2	46	female	>= 65 years	>= 65 years	Non-Hispanic White	PIR < 1.33	0	1-5 drinks/month	Former	<=High school	Normal(18.5 to <25)	No	No Sleep Disorder	7–8 h/night	5–30min	1	No depression
32321	66	1	5	5	2.58	25.6	99.8	1421.98	2	54	male	>= 65 years	>= 65 years	Other/multiracial	PIR: 1.33–3.5	0	1-5 drinks/month	Former	>High school	Overweight(25 to <30)	No	No Sleep Disorder	<7 h/night	5–30min	0	No depression
33127	18	2	4		0.21	19.55	69.2	1107.13	1	49	female	< 65 years	18–44 years	Non-Hispanic Black	PIR < 1.33	0		Never		Normal(18.5 to <25)	No	No Sleep Disorder	7–8 h/night	5–30min	0	No depression
33128	28	2	1	3	1.03	41.3	123.3	3128.14	1	56	female	< 65 years	18–44 years	Mexican American	PIR < 1.33	0		Never	>High school	Obese(30 or greater)	No	No Sleep Disorder	<7 h/night	5–30min	0	No depression
32327	73	1	3	7				0	2	46	male	>= 65 years	>= 65 years	Non-Hispanic White		1		Former	Miss		No	No Sleep Disorder	7–8 h/night	> 30min	0	No depression
32328	81	2	3	4	1.14	23.7	92.5	4633.07	2	50	female	>= 65 years	>= 65 years	Non-Hispanic White	PIR < 1.33	1	10+ drinks/month	Former	>High school	Normal(18.5 to <25)	No	No Sleep Disorder	7–8 h/night	5–30min	2	No depression
32333	45	2	3	3	1.22	31.56	98	14163.8	1	47	female	< 65 years	45–64 years	Non-Hispanic White	PIR < 1.33	0	5-10 drinks/month	Former	>High school	Obese(30 or greater)	No	No Sleep Disorder	7–8 h/night	5–30min	3	No depression
33131	33	2	1	3	2.25	45.12	126.7	3755.05	2	55	female	< 65 years	18–44 years	Mexican American	PIR: 1.33–3.5	0	1-5 drinks/month	Never	>High school	Obese(30 or greater)	No	No Sleep Disorder	7–8 h/night	5–30min	3	No depression
32335	49	2	2	4	5			0	1	56	female	< 65 years	45–64 years	Other Hispanic	PIR > 3.5	0		Never	>High school		No	No Sleep Disorder	7–8 h/night	< 5 min	0	No depression
33139	34	2	1	1		30.62	96	3510.84	1	56	female	< 65 years	18–44 years	Mexican American		0	1-5 drinks/month	Never	<=High school	Obese(30 or greater)	No	No Sleep Disorder	<7 h/night	5–30min	7	No depression
32342	58	2	3	4	5	29.82	105.2	13250.4	1	55	female	< 65 years	45–64 years	Non-Hispanic White	PIR > 3.5	0		Former	>High school	Overweight(25 to <30)	No	Sleep Disorder	7–8 h/night	5–30min	0	No depression
32343	61	2	4	3	5	34.36	106.2	1391.42	2	45	female	< 65 years	45–64 years	Non-Hispanic Black	PIR > 3.5	0	Non-drinker	Never	>High school	Obese(30 or greater)	No	No Sleep Disorder	7–8 h/night	5–30min	2	No depression
33146	28	2	3	5	5	28.69		9481.42	2	44	female	< 65 years	18–44 years	Non-Hispanic White	PIR > 3.5	0		Current	>High school	Overweight(25 to <30)	No	No Sleep Disorder	7–8 h/night	5–30min	0	No depression
33163	21	2	4	4	2.49	22.02	72.2	4018.25	1	52	female	< 65 years	18–44 years	Non-Hispanic Black	PIR: 1.33–3.5	0	Non-drinker	Never	>High school	Normal(18.5 to <25)	No	No Sleep Disorder	7–8 h/night	5–30min	0	No depression
32350	76	1	4	2	2.19	27.46	100.3	2095.2	1	49	male	>= 65 years	>= 65 years	Non-Hispanic Black	PIR: 1.33–3.5	1	5-10 drinks/month	Former	<=High school	Overweight(25 to <30)	No	No Sleep Disorder	<7 h/night	5–30min	0	No depression
32355	63	1	1	1	0.95	32.6	112.9	450.374	2	56	male	< 65 years	45–64 years	Mexican American	PIR < 1.33	0	5-10 drinks/month	Current	<=High school	Obese(30 or greater)	No	No Sleep Disorder	>8 h/night	5–30min	5	No depression
33169	20	2	4	4	3.98	33.29	107.1	4035.11	1	50	female	< 65 years	18–44 years	Non-Hispanic Black	PIR > 3.5	0	Non-drinker	Never	>High school	Obese(30 or greater)	No	No Sleep Disorder	<7 h/night	5–30min	1	No depression
32358	53	1	1	1	1.4	24.28	98.2	3352.63	1	56	male	< 65 years	45–64 years	Mexican American	PIR: 1.33–3.5	0	1-5 drinks/month	Current	<=High school	Normal(18.5 to <25)	No	No Sleep Disorder	7–8 h/night	5–30min	3	No depression
33170	42	2	1	3	1.61	26.33	87.1	2022.92	1	58	female	< 65 years	18–44 years	Mexican American	PIR: 1.33–3.5	0	1-5 drinks/month	Former	>High school	Overweight(25 to <30)	No	No Sleep Disorder	7–8 h/night	< 5 min	0	No depression
32360	55	2	3	3	5	24.47	82.8	13625	2	50	female	< 65 years	45–64 years	Non-Hispanic White	PIR > 3.5	0	1-5 drinks/month	Current	>High school	Normal(18.5 to <25)	No	Sleep Disorder	7–8 h/night	> 30min	0	No depression
33171	27	2	3	4	4.52	21.54	82.5	11519.4	1	45	female	< 65 years	18–44 years	Non-Hispanic White	PIR > 3.5	0		Never	>High school	Normal(18.5 to <25)	No	No Sleep Disorder	>8 h/night	5–30min	0	No depression
33177	40	2	3	5	5	22.55	73.8	11167.1	2	52	female	< 65 years	18–44 years	Non-Hispanic White	PIR > 3.5	0	1-5 drinks/month	Never	>High school	Normal(18.5 to <25)	No	No Sleep Disorder	7–8 h/night	5–30min	4	No depression
33181	40	2	5	5	1.17	27.91	104.1	7789.29	1	57	female	< 65 years	18–44 years	Other/multiracial	PIR < 1.33	1	1-5 drinks/month	Never	>High school	Overweight(25 to <30)	Yes	Sleep Disorder	7–8 h/night	5–30min	0	No depression
33193	18	2	4		0	38.37	94.7	1107.13	1	49	female	< 65 years	18–44 years	Non-Hispanic Black	PIR < 1.33	0		Never		Obese(30 or greater)	No	No Sleep Disorder	7–8 h/night	5–30min	0	No depression
33196	28	2	3	5	3.98	26.45	99	910.392	2	50	female	< 65 years	18–44 years	Non-Hispanic White	PIR > 3.5	0	Non-drinker	Never	>High school	Overweight(25 to <30)	No	No Sleep Disorder	7–8 h/night	5–30min	2	No depression
33198	34	2	2	4	1.33	34.02	109.8	1322.77	1	56	female	< 65 years	18–44 years	Other Hispanic	PIR: 1.33–3.5	0	1-5 drinks/month	Former	>High school	Obese(30 or greater)	No	Sleep Disorder	<7 h/night	5–30min	19	Moderate to severe depression
32377	72	2	3	3	2.76	21.13	82.6	7321.36	2	44	female	>= 65 years	>= 65 years	Non-Hispanic White	PIR: 1.33–3.5	1	1-5 drinks/month	Former	>High school	Normal(18.5 to <25)	No	Sleep Disorder	7–8 h/night	5–30min	15	Moderate to severe depression
33206	32	2	3	5	1.88	20.45	86.1	14162.3	1	54	female	< 65 years	18–44 years	Non-Hispanic White	PIR: 1.33–3.5	0	Non-drinker	Never	>High school	Normal(18.5 to <25)	No	No Sleep Disorder	7–8 h/night	< 5 min	1	No depression
33225	23	2	1	4		42.64	115.8	3011.16	1	58	female	< 65 years	18–44 years	Mexican American		0	1-5 drinks/month	Current	>High school	Obese(30 or greater)	No	No Sleep Disorder	<7 h/night	5–30min	2	No depression
33227	21	2	1	4	0.4	33.68	111.9	2479.3	2	54	female	< 65 years	18–44 years	Mexican American	PIR < 1.33	0	Non-drinker	Never	>High school	Obese(30 or greater)	No	No Sleep Disorder	7–8 h/night	5–30min	0	No depression
32383	83	2	3	3	3.41	29.66	106.5	5226.49	2	46	female	>= 65 years	>= 65 years	Non-Hispanic White	PIR: 1.33–3.5	1	Non-drinker	Never	>High school	Overweight(25 to <30)	No	No Sleep Disorder	7–8 h/night	5–30min	5	No depression
33229	29	2	1	1	1.06	32.99	110.2	2131.39	1	44	female	< 65 years	18–44 years	Mexican American	PIR < 1.33	0	1-5 drinks/month	Never	<=High school	Obese(30 or greater)	No	No Sleep Disorder	<7 h/night	5–30min	10	Moderate depression
33232	31	2	4	4	3.48	40.57	116.1	5205.15	1	50	female	< 65 years	18–44 years	Non-Hispanic Black	PIR: 1.33–3.5	1	Non-drinker	Never	>High school	Obese(30 or greater)	No	Sleep Disorder	7–8 h/night	5–30min	2	No depression
32388	55	1	5	3	3.34	25.89	99.5	13178.1	1	50	male	< 65 years	45–64 years	Other/multiracial	PIR: 1.33–3.5	0	1-5 drinks/month	Current	>High school	Overweight(25 to <30)	No	No Sleep Disorder	7–8 h/night	5–30min	1	No depression
33238	18	2	1		1.87	31.42	101.6	693.168	2	55	female	< 65 years	18–44 years	Mexican American	PIR: 1.33–3.5	0		Never		Obese(30 or greater)	No	No Sleep Disorder	7–8 h/night	5–30min	7	No depression
33244	28	2	3	3	5	22.04	81.9	877.591	1	52	female	< 65 years	18–44 years	Non-Hispanic White	PIR > 3.5	0	1-5 drinks/month	Never	>High school	Normal(18.5 to <25)	No	No Sleep Disorder	7–8 h/night	5–30min	0	No depression
33245	32	2	3	4	3.75	29.05	94.7	1189.51	2	44	female	< 65 years	18–44 years	Non-Hispanic White	PIR > 3.5	0	Non-drinker	Never	>High school	Overweight(25 to <30)	No	No Sleep Disorder	7–8 h/night	5–30min	2	No depression
33273	38	2	3	5	5			0	2	52	female	< 65 years	18–44 years	Non-Hispanic White	PIR > 3.5	1		Never	>High school		No	Sleep Disorder	<7 h/night	> 30min	0	No depression
33280	35	2	3	4	3.43	29.98	105.6	13872.7	1	53	female	< 65 years	18–44 years	Non-Hispanic White	PIR: 1.33–3.5	0	Non-drinker	Never	>High school	Overweight(25 to <30)	No	No Sleep Disorder	<7 h/night	< 5 min	0	No depression
33282	19	2	4		0.39	24.03	80.8	570.759	2	45	female	< 65 years	18–44 years	Non-Hispanic Black	PIR < 1.33	0		Never		Normal(18.5 to <25)	No	No Sleep Disorder	>8 h/night	5–30min	7	No depression
32403	78	2	3	3	1.63	16.94	67.4	9004.59	1	47	female	>= 65 years	>= 65 years	Non-Hispanic White	PIR: 1.33–3.5	1	1-5 drinks/month	Former	>High school	Underweight(<18.5)	No	No Sleep Disorder	7–8 h/night	5–30min	0	No depression
33287	44	2	4	4	0.3	27.35	96	2979.36	2	45	female	< 65 years	18–44 years	Non-Hispanic Black	PIR < 1.33	1	1-5 drinks/month	Former	>High school	Overweight(25 to <30)	No	Sleep Disorder	<7 h/night	> 30min	10	Moderate depression
33308	32	2	4	5	5	28.99	93.2	4487.83	1	52	female	< 65 years	18–44 years	Non-Hispanic Black	PIR > 3.5	0		Never	>High school	Overweight(25 to <30)	No	No Sleep Disorder	<7 h/night	5–30min	0	No depression
32406	50	1	3	4	5	22.5	83.6	11734.6	2	50	male	< 65 years	45–64 years	Non-Hispanic White	PIR > 3.5	0	10+ drinks/month	Former	>High school	Normal(18.5 to <25)	No	Sleep Disorder	7–8 h/night	5–30min	3	No depression
33309	28	2	4	4	2.41	18.17	72.1	2749.43	2	45	female	< 65 years	18–44 years	Non-Hispanic Black	PIR: 1.33–3.5	0	1-5 drinks/month	Never	>High school	Underweight(<18.5)	No	No Sleep Disorder	7–8 h/night	5–30min	2	No depression
33311	19	2	3		0.69	28.05	88	2625.1	1	46	female	< 65 years	18–44 years	Non-Hispanic White	PIR < 1.33	0		Never		Overweight(25 to <30)	No	No Sleep Disorder	7–8 h/night	5–30min	0	No depression
32414	78	2	3	3	1.97	22.86	92.5	9485.56	2	47	female	>= 65 years	>= 65 years	Non-Hispanic White	PIR: 1.33–3.5	1	1-5 drinks/month	Never	>High school	Normal(18.5 to <25)	Yes	No Sleep Disorder	7–8 h/night	5–30min	0	No depression
32416	83	1	3	1	1.02	28.04	109.6	1435.69	2	50	male	>= 65 years	>= 65 years	Non-Hispanic White	PIR < 1.33	1	1-5 drinks/month	Former	<=High school	Overweight(25 to <30)	No	No Sleep Disorder	7–8 h/night	5–30min	0	No depression
33317	28	2	3	5	5	27.19	101.5	10321.7	1	54	female	< 65 years	18–44 years	Non-Hispanic White	PIR > 3.5	0	Non-drinker	Never	>High school	Overweight(25 to <30)	No	No Sleep Disorder	7–8 h/night	> 30min	3	No depression
33323	27	2	4	3	1.81	34.28	104.5	3829.41	2	51	female	< 65 years	18–44 years	Non-Hispanic Black	PIR: 1.33–3.5	0	1-5 drinks/month	Never	>High school	Obese(30 or greater)	No	No Sleep Disorder	<7 h/night	5–30min	2	No depression
32428	63	2	3	3	3.5	20.23	76.1	10888.2	2	47	female	< 65 years	45–64 years	Non-Hispanic White	PIR: 1.33–3.5	1	1-5 drinks/month	Former	>High school	Normal(18.5 to <25)	No	No Sleep Disorder	7–8 h/night	< 5 min	0	No depression
33330	35	2	3	3	1.14	38.11	106.4	7793.9	1	45	female	< 65 years	18–44 years	Non-Hispanic White	PIR < 1.33	0	1-5 drinks/month	Current	>High school	Obese(30 or greater)	No	No Sleep Disorder	7–8 h/night	5–30min	1	No depression
33349	19	2	5			29.01	84.9	1166.74	1	50	female	< 65 years	18–44 years	Other/multiracial		0		Never		Overweight(25 to <30)	No	No Sleep Disorder	7–8 h/night	5–30min	2	No depression
32436	51	2	3	3	4.24	23.61	79.6	13083.3	2	44	female	< 65 years	45–64 years	Non-Hispanic White	PIR > 3.5	0	Non-drinker	Current	>High school	Normal(18.5 to <25)	No	No Sleep Disorder	7–8 h/night	5–30min	0	No depression
33358	29	2	1	2	2.43	24.21	90.7	3333.03	1	57	female	< 65 years	18–44 years	Mexican American	PIR: 1.33–3.5	0		Never	<=High school	Normal(18.5 to <25)	No	No Sleep Disorder	<7 h/night	> 30min	0	No depression
32439	85	2	1	1	0.83	22.08	84.2	1472.19	1	58	female	>= 65 years	>= 65 years	Mexican American	PIR < 1.33	1	1-5 drinks/month	Never	<=High school	Normal(18.5 to <25)	No	No Sleep Disorder	<7 h/night	5–30min	2	No depression
32440	72	1	3	2	1.19	36.45	131.1	2757.97	2	47	male	>= 65 years	>= 65 years	Non-Hispanic White	PIR < 1.33	0	1-5 drinks/month	Never	<=High school	Obese(30 or greater)	No	No Sleep Disorder	7–8 h/night	5–30min	2	No depression
33359	23	2	1	2	2.07	27.61	103	338.986	1	57	female	< 65 years	18–44 years	Mexican American	PIR: 1.33–3.5	0	Non-drinker	Never	<=High school	Overweight(25 to <30)	No	No Sleep Disorder	7–8 h/night	> 30min	0	No depression
32442	72	1	1	1	2.73	23.73	91.7	1394.69	1	56	male	>= 65 years	>= 65 years	Mexican American	PIR: 1.33–3.5	1	10+ drinks/month	Former	<=High school	Normal(18.5 to <25)	No	No Sleep Disorder	7–8 h/night	5–30min	3	No depression
32443	69	2	3	4	3.11	42.08	123	8880.83	1	44	female	>= 65 years	>= 65 years	Non-Hispanic White	PIR: 1.33–3.5	1	Non-drinker	Never	>High school	Obese(30 or greater)	Yes	Sleep Disorder	7–8 h/night	5–30min	2	No depression
32444	85	1	3	1	1.95	27.78	118	4170.08	1	56	male	>= 65 years	>= 65 years	Non-Hispanic White	PIR: 1.33–3.5	1		Former	<=High school	Overweight(25 to <30)	Yes	No Sleep Disorder	>8 h/night	5–30min	0	No depression
32447	65	1	3	4	3.41	26.74	97.7	9024.5	2	50	male	>= 65 years	>= 65 years	Non-Hispanic White	PIR: 1.33–3.5	0	10+ drinks/month	Former	>High school	Overweight(25 to <30)	No	No Sleep Disorder	7–8 h/night	5–30min	0	No depression
32452	74	1	3	5	5	25.99	105.1	5959.99	2	49	male	>= 65 years	>= 65 years	Non-Hispanic White	PIR > 3.5	0	10+ drinks/month	Former	>High school	Overweight(25 to <30)	No	No Sleep Disorder	7–8 h/night	5–30min	0	No depression
32453	68	2	4	3		35.79	107.4	1483.33	2	45	female	>= 65 years	>= 65 years	Non-Hispanic Black		0	Non-drinker	Never	>High school	Obese(30 or greater)	Yes	No Sleep Disorder	>8 h/night	< 5 min	0	No depression
32455	85	1	3	5	3.79	21.75	94.1	3672.66	2	46	male	>= 65 years	>= 65 years	Non-Hispanic White	PIR > 3.5	1	5-10 drinks/month	Never	>High school	Normal(18.5 to <25)	No	No Sleep Disorder	>8 h/night	5–30min	0	No depression
33370	42	2	1	3	5	22.98	82.7	2199.16	1	51	female	< 65 years	18–44 years	Mexican American	PIR > 3.5	0		Never	>High school	Normal(18.5 to <25)	No	No Sleep Disorder	<7 h/night	5–30min	0	No depression
32459	62	2	3	4	0.82	19.56	81.6	6441.9	2	47	female	< 65 years	45–64 years	Non-Hispanic White	PIR < 1.33	0	1-5 drinks/month	Current	>High school	Normal(18.5 to <25)	No	No Sleep Disorder	<7 h/night	5–30min	0	No depression
33371	21	2	2	2	1.07	23.72	77.8	515.196	2	45	female	< 65 years	18–44 years	Other Hispanic	PIR < 1.33	0	Non-drinker	Never	<=High school	Normal(18.5 to <25)	No	No Sleep Disorder	<7 h/night	5–30min	0	No depression
32463	56	1	4	3				0	1	51	male	< 65 years	45–64 years	Non-Hispanic Black		1		Never	>High school		No	No Sleep Disorder	<7 h/night	< 5 min	0	No depression
32467	48	2	3	3		24.21	78.1	15478.2	1	46	female	< 65 years	45–64 years	Non-Hispanic White		0	10+ drinks/month	Never	>High school	Normal(18.5 to <25)	No	No Sleep Disorder	<7 h/night	5–30min	4	No depression
33372	21	2	3	4	5			10605.1	2	46	female	< 65 years	18–44 years	Non-Hispanic White	PIR > 3.5	0	1-5 drinks/month	Never	>High school		No	No Sleep Disorder	7–8 h/night	5–30min	2	No depression
33375	31	2	3	5	3.42	19.23	74	15143.2	1	50	female	< 65 years	18–44 years	Non-Hispanic White	PIR: 1.33–3.5	0	Non-drinker	Never	>High school	Normal(18.5 to <25)	No	No Sleep Disorder	7–8 h/night	5–30min	3	No depression
33376	23	2	3	4	3.41	29.19	94.5	10605.1	2	56	female	< 65 years	18–44 years	Non-Hispanic White	PIR: 1.33–3.5	0	10+ drinks/month	Current	>High school	Overweight(25 to <30)	No	No Sleep Disorder	7–8 h/night	< 5 min	2	No depression
32481	64	2	3	3	2.04	22.34	78.2	9061.2	2	44	female	< 65 years	45–64 years	Non-Hispanic White	PIR: 1.33–3.5	1		Current	>High school	Normal(18.5 to <25)	No	No Sleep Disorder	7–8 h/night	5–30min	0	No depression
33379	24	2	1	1	1.24	25.72	93.5	919.214	1	50	female	< 65 years	18–44 years	Mexican American	PIR < 1.33	0	Non-drinker	Never	<=High school	Overweight(25 to <30)	No	No Sleep Disorder	>8 h/night	5–30min	8	No depression
33381	18	2	5		5	22.32	75.7	707.917	2	45	female	< 65 years	18–44 years	Other/multiracial	PIR > 3.5	0		Never		Normal(18.5 to <25)	No	No Sleep Disorder	>8 h/night	5–30min	2	No depression
32488	50	2	3	4	5	37.11	117.5	11098.7	2	52	female	< 65 years	45–64 years	Non-Hispanic White	PIR > 3.5	0	Non-drinker	Never	>High school	Obese(30 or greater)	No	No Sleep Disorder	7–8 h/night	5–30min	0	No depression
32489	62	1	3	2	5	30.88	113.1	9848.54	1	47	male	< 65 years	45–64 years	Non-Hispanic White	PIR > 3.5	1	1-5 drinks/month	Never	<=High school	Obese(30 or greater)	No	Sleep Disorder	7–8 h/night	5–30min	0	No depression
33410	43	2	3	4	0.96	24.9	84.6	6180.96	2	46	female	< 65 years	18–44 years	Non-Hispanic White	PIR < 1.33	0	5-10 drinks/month	Former	>High school	Normal(18.5 to <25)	No	Sleep Disorder	7–8 h/night	5–30min	2	No depression
33413	34	2	3	3	3	29.69	105	15753.1	2	47	female	< 65 years	18–44 years	Non-Hispanic White	PIR: 1.33–3.5	0	1-5 drinks/month	Current	>High school	Overweight(25 to <30)	No	Sleep Disorder	7–8 h/night	> 30min	0	No depression
33430	42	2	4	5	4.22	28.25	85.6	4248.42	2	54	female	< 65 years	18–44 years	Non-Hispanic Black	PIR > 3.5	1	1-5 drinks/month	Never	>High school	Overweight(25 to <30)	No	No Sleep Disorder	<7 h/night	< 5 min	7	No depression
32497	74	2	3	3	1.22	24.9	96.8	5579.29	2	44	female	>= 65 years	>= 65 years	Non-Hispanic White	PIR < 1.33	0	1-5 drinks/month	Former	>High school	Normal(18.5 to <25)	No	Sleep Disorder	7–8 h/night	5–30min	3	No depression
33441	26	2	3	5	5	24.69	79.5	9602.5	1	55	female	< 65 years	18–44 years	Non-Hispanic White	PIR > 3.5	0	10+ drinks/month	Current	>High school	Normal(18.5 to <25)	No	Sleep Disorder	7–8 h/night	< 5 min	1	No depression
33445	27	2	2	4	4.25	21.97	78.2	8008.64	2	52	female	< 65 years	18–44 years	Other Hispanic	PIR > 3.5	0	1-5 drinks/month	Current	>High school	Normal(18.5 to <25)	No	No Sleep Disorder	7–8 h/night	< 5 min	12	Moderate depression
33447	28	2	1	3	1.77	29.64	105.6	500.943	1	54	female	< 65 years	18–44 years	Mexican American	PIR: 1.33–3.5	0	1-5 drinks/month	Never	>High school	Overweight(25 to <30)	No	No Sleep Disorder	>8 h/night	5–30min	0	No depression
33471	18	2	3		3.12	25.91	82.8	6095.37	1	46	female	< 65 years	18–44 years	Non-Hispanic White	PIR: 1.33–3.5	0		Never		Overweight(25 to <30)	No	No Sleep Disorder	7–8 h/night	5–30min	2	No depression
33473	39	2	3	3	2.63			0	1	45	female	< 65 years	18–44 years	Non-Hispanic White	PIR: 1.33–3.5	0		Former	>High school		No	No Sleep Disorder	7–8 h/night	5–30min	0	No depression
32504	58	1	4	4		26.54	97	3904.07	1	47	male	< 65 years	45–64 years	Non-Hispanic Black		1	10+ drinks/month	Former	>High school	Overweight(25 to <30)	No	No Sleep Disorder	<7 h/night	5–30min	0	No depression
33485	44	2	1	1	2.07	25.86	89.7	3347.57	1	56	female	< 65 years	18–44 years	Mexican American	PIR: 1.33–3.5	0	Non-drinker	Never	<=High school	Overweight(25 to <30)	No	No Sleep Disorder	<7 h/night	5–30min	17	Moderate to severe depression
33489	32	2	3	5	5	21.03	77.4	8906.32	2	45	female	< 65 years	18–44 years	Non-Hispanic White	PIR > 3.5	0	Non-drinker	Current	>High school	Normal(18.5 to <25)	No	No Sleep Disorder	7–8 h/night	5–30min	1	No depression
33501	18	2	1		0.86	17.37	67.5	681.097	2	54	female	< 65 years	18–44 years	Mexican American	PIR < 1.33	0		Never		Underweight(<18.5)	No	No Sleep Disorder	7–8 h/night	< 5 min	0	No depression
33529	30	2	3	2	1.77	35.04	103.1	14810.7	1	45	female	< 65 years	18–44 years	Non-Hispanic White	PIR: 1.33–3.5	0	10+ drinks/month	Current	<=High school	Obese(30 or greater)	No	Sleep Disorder	7–8 h/night	> 30min	2	No depression
33532	38	2	4	4	2.56	29.02	86.6	4129.94	2	57	female	< 65 years	18–44 years	Non-Hispanic Black	PIR: 1.33–3.5	0	1-5 drinks/month	Never	>High school	Overweight(25 to <30)	No	No Sleep Disorder	<7 h/night	5–30min	2	No depression
32517	61	1	3	4	1.29	20.11	79.9	4460.38	2	47	male	< 65 years	45–64 years	Non-Hispanic White	PIR < 1.33	0	1-5 drinks/month	Current	>High school	Normal(18.5 to <25)	No	No Sleep Disorder	7–8 h/night	5–30min	1	No depression
33541	28	2	3	5	5	22.74	78.7	977.804	2	46	female	< 65 years	18–44 years	Non-Hispanic White	PIR > 3.5	0	1-5 drinks/month	Never	>High school	Normal(18.5 to <25)	No	No Sleep Disorder	7–8 h/night	5–30min	4	No depression
32521	53	1	3	3	1.17	20.41	84	5074.34	1	50	male	< 65 years	45–64 years	Non-Hispanic White	PIR < 1.33	0	5-10 drinks/month	Current	>High school	Normal(18.5 to <25)	No	Sleep Disorder	<7 h/night	5–30min	7	No depression
33544	38	2	3	5	5	20.59	71.5	10291.5	2	56	female	< 65 years	18–44 years	Non-Hispanic White	PIR > 3.5	0	10+ drinks/month	Never	>High school	Normal(18.5 to <25)	No	No Sleep Disorder	7–8 h/night	5–30min	2	No depression
32526	51	2	3	4	3.9	21.08	77.8	14290.3	1	54	female	< 65 years	45–64 years	Non-Hispanic White	PIR > 3.5	0	1-5 drinks/month	Former	>High school	Normal(18.5 to <25)	No	No Sleep Disorder	7–8 h/night	5–30min	1	No depression
33546	29	2	1	2	4.5	23.62	80.2	2878.08	2	57	female	< 65 years	18–44 years	Mexican American	PIR > 3.5	0	1-5 drinks/month	Former	<=High school	Normal(18.5 to <25)	No	No Sleep Disorder	>8 h/night	5–30min	1	No depression
32530	72	2	3	4	2.73	22.85	91	9459.98	1	49	female	>= 65 years	>= 65 years	Non-Hispanic White	PIR: 1.33–3.5	1		Former	>High school	Normal(18.5 to <25)	Yes	No Sleep Disorder	7–8 h/night	> 30min	0	No depression
32531	55	1	3	4	0.08	26	101.9	15908.3	2	55	male	< 65 years	45–64 years	Non-Hispanic White	PIR < 1.33	0	5-10 drinks/month	Current	>High school	Overweight(25 to <30)	No	No Sleep Disorder	7–8 h/night	5–30min	0	No depression
32540	60	2	4	2	0.55	33.84	113.5	2088.46	2	51	female	< 65 years	45–64 years	Non-Hispanic Black	PIR < 1.33	1	10+ drinks/month	Never	<=High school	Obese(30 or greater)	No	No Sleep Disorder	<7 h/night	> 30min	20	Severe depression
33559	24	2	4	4	1.17	33.41	110.2	4077.05	1	45	female	< 65 years	18–44 years	Non-Hispanic Black	PIR < 1.33	1		Current	>High school	Obese(30 or greater)	No	Sleep Disorder	<7 h/night	> 30min	0	No depression
32548	64	1	3	2	5	22.87	92.7	10262	2	46	male	< 65 years	45–64 years	Non-Hispanic White	PIR > 3.5	1	10+ drinks/month	Former	<=High school	Normal(18.5 to <25)	No	No Sleep Disorder	7–8 h/night	> 30min	2	No depression
32550	56	1	3	3	3.5	21.22	86	11604.3	2	44	male	< 65 years	45–64 years	Non-Hispanic White	PIR: 1.33–3.5	1	1-5 drinks/month	Never	>High school	Normal(18.5 to <25)	No	No Sleep Disorder	7–8 h/night	5–30min	0	No depression
33570	44	2	4	3	5	25.12	81.2	4325.09	2	57	female	< 65 years	18–44 years	Non-Hispanic Black	PIR > 3.5	0	Non-drinker	Current	>High school	Overweight(25 to <30)	No	Sleep Disorder	<7 h/night	5–30min	5	No depression
33582	21	2	3	3	1.02	34.34	121.7	977.804	2	46	female	< 65 years	18–44 years	Non-Hispanic White	PIR < 1.33	0	5-10 drinks/month	Current	>High school	Obese(30 or greater)	Yes	Sleep Disorder	7–8 h/night	5–30min	1	No depression
33588	18	2	1			18.43	66.2	431.108	2	56	female	< 65 years	18–44 years	Mexican American		0		Never		Underweight(<18.5)	No	No Sleep Disorder	7–8 h/night	5–30min	0	No depression
33589	20	2	5	4	0.83	26.7	83.5	7761.05	1	46	female	< 65 years	18–44 years	Other/multiracial	PIR < 1.33	0	1-5 drinks/month	Former	>High school	Overweight(25 to <30)	No	No Sleep Disorder	7–8 h/night	5–30min	6	No depression
33595	18	2	3		4.35	22	81.5	6272.2	1	48	female	< 65 years	18–44 years	Non-Hispanic White	PIR > 3.5	0		Never		Normal(18.5 to <25)	No	No Sleep Disorder	7–8 h/night	5–30min	3	No depression
32565	48	2	1	3	4.04	22.42	78.1	2473.95	1	46	female	< 65 years	45–64 years	Mexican American	PIR > 3.5	0	1-5 drinks/month	Never	>High school	Normal(18.5 to <25)	No	Sleep Disorder	7–8 h/night	5–30min	0	No depression
33596	32	2	4	1	0.53	19.29	81	3854.79	1	45	female	< 65 years	18–44 years	Non-Hispanic Black	PIR < 1.33	0	1-5 drinks/month	Current	<=High school	Normal(18.5 to <25)	No	Sleep Disorder	7–8 h/night	5–30min	2	No depression
33600	37	2	3	5	5	21.02	72.5	15753.1	2	47	female	< 65 years	18–44 years	Non-Hispanic White	PIR > 3.5	0		Current	>High school	Normal(18.5 to <25)	No	No Sleep Disorder	>8 h/night	5–30min	0	No depression
33606	31	2	4	3	1.62	32.31	110.2	4078.62	2	48	female	< 65 years	18–44 years	Non-Hispanic Black	PIR: 1.33–3.5	1	Non-drinker	Never	>High school	Obese(30 or greater)	No	No Sleep Disorder	7–8 h/night	> 30min	0	No depression
32573	46	1	4	4	4.08	29.95	102.7	3459.81	2	51	male	< 65 years	45–64 years	Non-Hispanic Black	PIR > 3.5	0	1-5 drinks/month	Never	>High school	Overweight(25 to <30)	No	No Sleep Disorder	<7 h/night	5–30min	1	No depression
32574	55	1	4	4		19.66	77.7	3052.47	1	49	male	< 65 years	45–64 years	Non-Hispanic Black		1	1-5 drinks/month	Current	>High school	Normal(18.5 to <25)	Yes	Sleep Disorder	<7 h/night	> 30min	15	Moderate to severe depression
33607	27	2	3	4	1.95	30.87	99.4	1113.38	1	49	female	< 65 years	18–44 years	Non-Hispanic White	PIR: 1.33–3.5	0	Non-drinker	Never	>High school	Obese(30 or greater)	No	No Sleep Disorder	>8 h/night	< 5 min	0	No depression
32577	45	1	3	4	4.16	38.2	136.6	10795.2	1	44	male	< 65 years	45–64 years	Non-Hispanic White	PIR > 3.5	0	1-5 drinks/month	Current	>High school	Obese(30 or greater)	No	No Sleep Disorder	7–8 h/night	5–30min	2	No depression
32581	83	2	3	3	1.56	36.85	110	5676.8	1	49	female	>= 65 years	>= 65 years	Non-Hispanic White	PIR: 1.33–3.5	1	Non-drinker	Never	>High school	Obese(30 or greater)	No	No Sleep Disorder	<7 h/night	5–30min	4	No depression
33629	34	2	3	3	3.62	32.95	105.5	13079.1	1	45	female	< 65 years	18–44 years	Non-Hispanic White	PIR > 3.5	0	1-5 drinks/month	Current	>High school	Obese(30 or greater)	No	No Sleep Disorder	7–8 h/night	5–30min	0	No depression
33630	36	2	4	2	0.34	24.43	80.5	3041.1	2	45	female	< 65 years	18–44 years	Non-Hispanic Black	PIR < 1.33	1	1-5 drinks/month	Current	<=High school	Normal(18.5 to <25)	No	No Sleep Disorder	<7 h/night	> 30min	7	No depression
32586	67	2	3	5	2.57	27.98	96.2	11708	1	49	female	>= 65 years	>= 65 years	Non-Hispanic White	PIR: 1.33–3.5	1	1-5 drinks/month	Never	>High school	Overweight(25 to <30)	No	No Sleep Disorder	7–8 h/night	5–30min	9	No depression
32588	65	1	3	5	5	23.96	98.3	9239.33	1	55	male	>= 65 years	>= 65 years	Non-Hispanic White	PIR > 3.5	0	10+ drinks/month	Never	>High school	Normal(18.5 to <25)	No	Sleep Disorder	7–8 h/night	5–30min	1	No depression
32591	52	2	4	2	3.87	41.25	112	2924.63	1	51	female	< 65 years	45–64 years	Non-Hispanic Black	PIR > 3.5	0	1-5 drinks/month	Never	<=High school	Obese(30 or greater)	No	No Sleep Disorder	7–8 h/night	5–30min	11	Moderate depression
32592	51	1	3	3	3.79	25.88	92.2	13125.4	2	46	male	< 65 years	45–64 years	Non-Hispanic White	PIR > 3.5	0	10+ drinks/month	Never	>High school	Overweight(25 to <30)	No	No Sleep Disorder	7–8 h/night	5–30min	1	No depression
33632	26	2	2	2	0.4	33.76	110.4	753.81	2	49	female	< 65 years	18–44 years	Other Hispanic	PIR < 1.33	0	1-5 drinks/month	Never	<=High school	Obese(30 or greater)	No	No Sleep Disorder	7–8 h/night	5–30min	2	No depression
33637	28	2	3	4	3.25	26.1	97.8	9376.08	2	44	female	< 65 years	18–44 years	Non-Hispanic White	PIR: 1.33–3.5	0	10+ drinks/month	Current	>High school	Overweight(25 to <30)	No	No Sleep Disorder	7–8 h/night	5–30min	0	No depression
32599	45	2	3	3	2	24.38	84.8	14560.5	2	46	female	< 65 years	45–64 years	Non-Hispanic White	PIR: 1.33–3.5	1	1-5 drinks/month	Former	>High school	Normal(18.5 to <25)	No	No Sleep Disorder	7–8 h/night	5–30min	2	No depression
33643	41	2	3	4	1.33	31.87	117	5459.51	1	48	female	< 65 years	18–44 years	Non-Hispanic White	PIR: 1.33–3.5	0	1-5 drinks/month	Never	>High school	Obese(30 or greater)	Yes	Sleep Disorder	7–8 h/night	5–30min	5	No depression
32601	58	2	3	2		35.34	119.6	6555.31	2	44	female	< 65 years	45–64 years	Non-Hispanic White		1	1-5 drinks/month	Current	<=High school	Obese(30 or greater)	Yes	Sleep Disorder	<7 h/night	> 30min	9	No depression
32602	85	1	3	2		33.4	116	2324.18	2	45	male	>= 65 years	>= 65 years	Non-Hispanic White		0		Former	<=High school	Obese(30 or greater)	No	No Sleep Disorder	7–8 h/night	< 5 min	0	No depression
33645	25	2	1	4	4.22	25.72	92.9	2869.94	2	58	female	< 65 years	18–44 years	Mexican American	PIR > 3.5	0	Non-drinker	Never	>High school	Overweight(25 to <30)	No	No Sleep Disorder	<7 h/night	5–30min	0	No depression
33655	37	2	3	5	5			0	2	56	female	< 65 years	18–44 years	Non-Hispanic White	PIR > 3.5	0		Never	>High school		No	No Sleep Disorder	7–8 h/night	5–30min	0	No depression
32609	45	1	1	2	0.98	39.6	119.7	2674.09	1	55	male	< 65 years	45–64 years	Mexican American	PIR < 1.33	0	1-5 drinks/month	Never	<=High school	Obese(30 or greater)	No	No Sleep Disorder	>8 h/night	5–30min	1	No depression
33657	23	2	4	3	0.16	32.38	111.2	4690.41	1	50	female	< 65 years	18–44 years	Non-Hispanic Black	PIR < 1.33	0	Non-drinker	Never	>High school	Obese(30 or greater)	No	No Sleep Disorder	<7 h/night	> 30min	4	No depression
33658	41	2	3	5	1.63	26.07	83.2	4564.92	2	56	female	< 65 years	18–44 years	Non-Hispanic White	PIR: 1.33–3.5	0	10+ drinks/month	Former	>High school	Overweight(25 to <30)	No	No Sleep Disorder	7–8 h/night	5–30min	3	No depression
32615	64	2	1	1	0.84	28.97	111.6	1939.77	1	57	female	< 65 years	45–64 years	Mexican American	PIR < 1.33	1	Non-drinker	Current	<=High school	Overweight(25 to <30)	Yes	Sleep Disorder	7–8 h/night	5–30min	2	No depression
33659	35	2	4	3	1.03	32.53	87.2	5133.59	1	49	female	< 65 years	18–44 years	Non-Hispanic Black	PIR < 1.33	0	Non-drinker	Never	>High school	Obese(30 or greater)	No	No Sleep Disorder	7–8 h/night	5–30min	0	No depression
32618	64	2	1	4	2.61			788.098	2	58	female	< 65 years	45–64 years	Mexican American	PIR: 1.33–3.5	1		Never	>High school		No	Sleep Disorder	7–8 h/night	< 5 min	0	No depression
32619	52	1	1	1	3.41	27.95	103	4710.18	1	57	male	< 65 years	45–64 years	Mexican American	PIR: 1.33–3.5	1	1-5 drinks/month	Never	<=High school	Overweight(25 to <30)	No	No Sleep Disorder	<7 h/night	5–30min	0	No depression
32620	51	1	1	1	0.2	24.13	85.3	3098.99	2	46	male	< 65 years	45–64 years	Mexican American	PIR < 1.33	0	1-5 drinks/month	Never	<=High school	Normal(18.5 to <25)	No	No Sleep Disorder	7–8 h/night	5–30min	0	No depression
33682	38	2	3	5	5	22.94	78.2	11117.3	1	44	female	< 65 years	18–44 years	Non-Hispanic White	PIR > 3.5	0	1-5 drinks/month	Never	>High school	Normal(18.5 to <25)	No	No Sleep Disorder	7–8 h/night	5–30min	3	No depression
32624	74	2	3	4	1.89	28.64	94	7554.58	2	49	female	>= 65 years	>= 65 years	Non-Hispanic White	PIR: 1.33–3.5	0	1-5 drinks/month	Former	>High school	Overweight(25 to <30)	Yes	Sleep Disorder	<7 h/night	> 30min	6	No depression
33690	27	2	2	3	1.62	26.55	84.1	10539.7	1	53	female	< 65 years	18–44 years	Other Hispanic	PIR: 1.33–3.5	0	Non-drinker	Never	>High school	Overweight(25 to <30)	No	No Sleep Disorder	7–8 h/night	5–30min	0	No depression
32627	45	2	3	4	1.21	22.64	76	7796.84	2	55	female	< 65 years	45–64 years	Non-Hispanic White	PIR < 1.33	0	5-10 drinks/month	Former	>High school	Normal(18.5 to <25)	No	Sleep Disorder	>8 h/night	> 30min	7	No depression
32629	71	2	3	3	3.03	22.01	69.8	8994.95	2	47	female	>= 65 years	>= 65 years	Non-Hispanic White	PIR: 1.33–3.5	0	Non-drinker	Never	>High school	Normal(18.5 to <25)	No	No Sleep Disorder	<7 h/night	5–30min	0	No depression
32630	60	1	5	5	1.52	23.7	87.1	9609.7	2	53	male	< 65 years	45–64 years	Other/multiracial	PIR: 1.33–3.5	0	5-10 drinks/month	Former	>High school	Normal(18.5 to <25)	No	No Sleep Disorder	7–8 h/night	5–30min	0	No depression
32632	55	2	3	3	4.08	28.13	104.3	13083.3	2	44	female	< 65 years	45–64 years	Non-Hispanic White	PIR > 3.5	1	1-5 drinks/month	Current	>High school	Overweight(25 to <30)	No	No Sleep Disorder	<7 h/night	5–30min	2	No depression
33712	23	2	1	4	1.56	22.75	79.2	2550.94	1	54	female	< 65 years	18–44 years	Mexican American	PIR: 1.33–3.5	0	Non-drinker	Never	>High school	Normal(18.5 to <25)	No	No Sleep Disorder	<7 h/night	5–30min	2	No depression
33735	36	2	3	5	5	25.44	89	13923.4	2	54	female	< 65 years	18–44 years	Non-Hispanic White	PIR > 3.5	0	5-10 drinks/month	Never	>High school	Overweight(25 to <30)	No	Sleep Disorder	7–8 h/night	> 30min	7	No depression
33740	29	2	1	2	0.98	32.58	102.6	355.666	1	57	female	< 65 years	18–44 years	Mexican American	PIR < 1.33	1	Non-drinker	Former	<=High school	Obese(30 or greater)	No	No Sleep Disorder	7–8 h/night	> 30min	16	Moderate to severe depression
33748	39	2	4	2	0.56	28.38	105.5	5196.09	1	50	female	< 65 years	18–44 years	Non-Hispanic Black	PIR < 1.33	1	1-5 drinks/month	Never	<=High school	Overweight(25 to <30)	Yes	Sleep Disorder	<7 h/night	> 30min	10	Moderate depression
32641	50	1	1	4	2.3	26.52	95.1	2242.25	2	58	male	< 65 years	45–64 years	Mexican American	PIR: 1.33–3.5	0	1-5 drinks/month	Former	>High school	Overweight(25 to <30)	Yes	No Sleep Disorder	7–8 h/night	> 30min	2	No depression
32644	84	1	3	1	0.93	31.72	116.2	1227.8	1	44	male	>= 65 years	>= 65 years	Non-Hispanic White	PIR < 1.33	0		Former	<=High school	Obese(30 or greater)	No	Sleep Disorder	7–8 h/night	> 30min	0	No depression
33753	18	2	1		2.25	24.15	83.9	854.32	2	53	female	< 65 years	18–44 years	Mexican American	PIR: 1.33–3.5	0		Never		Normal(18.5 to <25)	No	No Sleep Disorder	7–8 h/night	5–30min	0	No depression
33755	23	2	3	2	4.05	36.46	106.3	10031.8	2	54	female	< 65 years	18–44 years	Non-Hispanic White	PIR > 3.5	0	1-5 drinks/month	Current	<=High school	Obese(30 or greater)	No	No Sleep Disorder	<7 h/night	< 5 min	4	No depression
33756	43	2	3	4	5	31.88	97.1	14647.4	1	53	female	< 65 years	18–44 years	Non-Hispanic White	PIR > 3.5	0	Non-drinker	Never	>High school	Obese(30 or greater)	No	Sleep Disorder	<7 h/night	5–30min	7	No depression
33774	32	2	3	4	5	42.75	116.1	1298.57	1	47	female	< 65 years	18–44 years	Non-Hispanic White	PIR > 3.5	0	1-5 drinks/month	Never	>High school	Obese(30 or greater)	No	Sleep Disorder	<7 h/night	> 30min	19	Moderate to severe depression
33780	32	2	4	3	3	33.34	102.2	4249.66	2	51	female	< 65 years	18–44 years	Non-Hispanic Black	PIR: 1.33–3.5	0	1-5 drinks/month	Never	>High school	Obese(30 or greater)	No	No Sleep Disorder	<7 h/night	5–30min	0	No depression
33788	18	2	4		0.23	20.02	69.7	1107.13	1	49	female	< 65 years	18–44 years	Non-Hispanic Black	PIR < 1.33	0		Never		Normal(18.5 to <25)	No	No Sleep Disorder	<7 h/night	> 30min	4	No depression
33789	25	2	4	4	2.05	41.52	117.5	912.896	2	46	female	< 65 years	18–44 years	Non-Hispanic Black	PIR: 1.33–3.5	0	1-5 drinks/month	Never	>High school	Obese(30 or greater)	No	No Sleep Disorder	<7 h/night	5–30min	12	Moderate depression
33795	18	2	3		1.71	21.56	83.5	2611.91	2	44	female	< 65 years	18–44 years	Non-Hispanic White	PIR: 1.33–3.5	0		Never		Normal(18.5 to <25)	No	No Sleep Disorder	<7 h/night	5–30min	1	No depression
33800	18	2	4		0.08	32.6	104.2	1107.13	1	49	female	< 65 years	18–44 years	Non-Hispanic Black	PIR < 1.33	0		Never		Obese(30 or greater)	No	No Sleep Disorder	7–8 h/night	5–30min	2	No depression
32666	85	1	3	3	1.89	27.27	104.6	3271.99	2	49	male	>= 65 years	>= 65 years	Non-Hispanic White	PIR: 1.33–3.5	0	Non-drinker	Never	>High school	Overweight(25 to <30)	No	Sleep Disorder	<7 h/night	5–30min	5	No depression
33803	38	2	3	3	2.07	19.36	71	15143.2	1	50	female	< 65 years	18–44 years	Non-Hispanic White	PIR: 1.33–3.5	0	5-10 drinks/month	Current	>High school	Normal(18.5 to <25)	No	Sleep Disorder	<7 h/night	> 30min	6	No depression
33827	43	2	3	3	4.39	21.21	76.2	16223.7	1	56	female	< 65 years	18–44 years	Non-Hispanic White	PIR > 3.5	0	5-10 drinks/month	Current	>High school	Normal(18.5 to <25)	No	No Sleep Disorder	<7 h/night	> 30min	0	No depression
33840	35	2	3	5	3.13	19.05	75.4	13131.7	1	55	female	< 65 years	18–44 years	Non-Hispanic White	PIR: 1.33–3.5	0	5-10 drinks/month	Never	>High school	Normal(18.5 to <25)	No	No Sleep Disorder	7–8 h/night	5–30min	3	No depression
32677	53	2	1	4	3.12	31.92	104.5	3215.75	1	56	female	< 65 years	45–64 years	Mexican American	PIR: 1.33–3.5	1	Non-drinker	Never	>High school	Obese(30 or greater)	Yes	Sleep Disorder	<7 h/night	5–30min	0	No depression
33841	21	2	4	2	1.5	76.07	163.3	3177.14	2	56	female	< 65 years	18–44 years	Non-Hispanic Black	PIR: 1.33–3.5	0	Non-drinker	Never	<=High school	Obese(30 or greater)	No	No Sleep Disorder	<7 h/night	> 30min	2	No depression
32681	67	2	3	5	0.98	25.38	86.5	6209.77	2	54	female	>= 65 years	>= 65 years	Non-Hispanic White	PIR < 1.33	1	1-5 drinks/month	Never	>High school	Overweight(25 to <30)	No	Sleep Disorder	<7 h/night	> 30min	9	No depression
32684	67	2	4	3	1.53	33.24	99.4	1525.5	2	45	female	>= 65 years	>= 65 years	Non-Hispanic Black	PIR: 1.33–3.5	1	Non-drinker	Current	>High school	Obese(30 or greater)	No	No Sleep Disorder	<7 h/night	5–30min	3	No depression
32687	74	2	3	1	1	29.01	94.5	7597.53	2	48	female	>= 65 years	>= 65 years	Non-Hispanic White	PIR < 1.33	0	Non-drinker	Never	<=High school	Overweight(25 to <30)	Yes	Sleep Disorder	<7 h/night	5–30min	0	No depression
32688	63	2	4	2	1.49	30.54	96.5	1937.97	2	51	female	< 65 years	45–64 years	Non-Hispanic Black	PIR: 1.33–3.5	0		Current	<=High school	Obese(30 or greater)	No	No Sleep Disorder	7–8 h/night	< 5 min	0	No depression
33842	19	2	1		0.8	19.19	71.2	790.713	1	56	female	< 65 years	18–44 years	Mexican American	PIR < 1.33	0		Never		Normal(18.5 to <25)	No	No Sleep Disorder	7–8 h/night	> 30min	10	Moderate depression
32690	56	2	3	5	5	26.82	96.6	13241.4	1	45	female	< 65 years	45–64 years	Non-Hispanic White	PIR > 3.5	1	1-5 drinks/month	Never	>High school	Overweight(25 to <30)	No	Sleep Disorder	>8 h/night	5–30min	4	No depression
33856	21	2	4	4	0.63	20.42	77.4	4640.11	1	49	female	< 65 years	18–44 years	Non-Hispanic Black	PIR < 1.33	0		Never	>High school	Normal(18.5 to <25)	No	No Sleep Disorder	7–8 h/night	5–30min	0	No depression
33860	42	2	1	5	5	25.08	90.7	2574.43	2	57	female	< 65 years	18–44 years	Mexican American	PIR > 3.5	0	Non-drinker	Never	>High school	Overweight(25 to <30)	No	No Sleep Disorder	7–8 h/night	5–30min	0	No depression
32694	85	2	3	3	5			0	2	50	female	>= 65 years	>= 65 years	Non-Hispanic White	PIR > 3.5	1		Never	>High school		Yes	No Sleep Disorder	<7 h/night	5–30min	0	No depression
32696	69	1	4	4	3.46			1780.11	1	51	male	>= 65 years	>= 65 years	Non-Hispanic Black	PIR: 1.33–3.5	1	Non-drinker	Current	>High school		Yes	Sleep Disorder	7–8 h/night	< 5 min	0	No depression
32697	67	1	3	3	4.8	33.99	128	8614.61	2	44	male	>= 65 years	>= 65 years	Non-Hispanic White	PIR > 3.5	0	1-5 drinks/month	Former	>High school	Obese(30 or greater)	No	No Sleep Disorder	7–8 h/night	5–30min	0	No depression
32703	71	1	3	5	3.64	28.51	104.3	4180.31	2	45	male	>= 65 years	>= 65 years	Non-Hispanic White	PIR > 3.5	1	1-5 drinks/month	Former	>High school	Overweight(25 to <30)	No	No Sleep Disorder	<7 h/night	5–30min	0	No depression
33874	32	2	1	4	1.49	35.94	105	3688.67	1	54	female	< 65 years	18–44 years	Mexican American	PIR: 1.33–3.5	0	1-5 drinks/month	Never	>High school	Obese(30 or greater)	No	No Sleep Disorder	7–8 h/night	5–30min	0	No depression
33877	30	2	3	4	4.39	42.29	118.6	1213.35	1	45	female	< 65 years	18–44 years	Non-Hispanic White	PIR > 3.5	0	1-5 drinks/month	Current	>High school	Obese(30 or greater)	No	No Sleep Disorder	7–8 h/night	5–30min	0	No depression
32708	53	2	4	3	5	35.93	113.4	3421.39	1	51	female	< 65 years	45–64 years	Non-Hispanic Black	PIR > 3.5	1	Non-drinker	Never	>High school	Obese(30 or greater)	No	No Sleep Disorder	7–8 h/night	5–30min	0	No depression
32709	47	2	3	4	1.25	44.32	128.2	6174.32	2	57	female	< 65 years	45–64 years	Non-Hispanic White	PIR < 1.33	0	1-5 drinks/month	Never	>High school	Obese(30 or greater)	No	Sleep Disorder	<7 h/night	> 30min	3	No depression
32710	82	2	5	3	1.25	26.29	96.5	4376.17	1	55	female	>= 65 years	>= 65 years	Other/multiracial	PIR < 1.33	1	1-5 drinks/month	Never	>High school	Overweight(25 to <30)	Yes	Sleep Disorder	<7 h/night	> 30min	1	No depression
32711	60	2	1	1	0	34.71	98.8	692.568	2	58	female	< 65 years	45–64 years	Mexican American	PIR < 1.33	0	1-5 drinks/month	Never	<=High school	Obese(30 or greater)	No	Sleep Disorder	<7 h/night	> 30min	4	No depression
33879	29	2	3	3	0.75	30.19	100.3	9154.27	1	46	female	< 65 years	18–44 years	Non-Hispanic White	PIR < 1.33	1	1-5 drinks/month	Current	>High school	Obese(30 or greater)	No	Sleep Disorder	<7 h/night	> 30min	23	Severe depression
32713	45	2	5	5	4.42	25.29	81.2	12829.5	1	54	female	< 65 years	45–64 years	Other/multiracial	PIR > 3.5	0	Non-drinker	Never	>High school	Overweight(25 to <30)	No	No Sleep Disorder	7–8 h/night	5–30min	5	No depression
33880	29	2	3	4	1.3	24.15	83.6	7699.05	2	44	female	< 65 years	18–44 years	Non-Hispanic White	PIR < 1.33	0	1-5 drinks/month	Current	>High school	Normal(18.5 to <25)	No	Sleep Disorder	<7 h/night	> 30min	6	No depression
32716	66	2	1	2	1.37	51.42	132	1386.61	2	55	female	>= 65 years	>= 65 years	Mexican American	PIR: 1.33–3.5	0	1-5 drinks/month	Never	<=High school	Obese(30 or greater)	Yes	No Sleep Disorder	7–8 h/night	5–30min	4	No depression
33885	40	2	3	5	5	24.16	78.2	17846	1	57	female	< 65 years	18–44 years	Non-Hispanic White	PIR > 3.5	0	10+ drinks/month	Never	>High school	Normal(18.5 to <25)	No	No Sleep Disorder	>8 h/night	5–30min	5	No depression
33899	30	2	3	4	0.64	40.61	128.8	8576.37	2	48	female	< 65 years	18–44 years	Non-Hispanic White	PIR < 1.33	0	1-5 drinks/month	Never	>High school	Obese(30 or greater)	No	Sleep Disorder	7–8 h/night	> 30min	19	Moderate to severe depression
33907	26	2	1	4	0.9	21.2	77.8	2502.69	2	49	female	< 65 years	18–44 years	Mexican American	PIR < 1.33	0	Non-drinker	Never	>High school	Normal(18.5 to <25)	No	No Sleep Disorder	7–8 h/night	5–30min	0	No depression
33914	19	2	3		0.44	26.8	82	2625.1	1	46	female	< 65 years	18–44 years	Non-Hispanic White	PIR < 1.33	0		Never		Overweight(25 to <30)	No	No Sleep Disorder	7–8 h/night	5–30min	0	No depression
32727	65	1	4	2	1.69		102.5	1281.49	2	51	male	>= 65 years	>= 65 years	Non-Hispanic Black	PIR: 1.33–3.5	0	10+ drinks/month	Never	<=High school		No	No Sleep Disorder	<7 h/night	< 5 min	7	No depression
32729	85	2	3	3	1.84	25.21	97.3	4393.44	2	44	female	>= 65 years	>= 65 years	Non-Hispanic White	PIR: 1.33–3.5	0		Never	>High school	Overweight(25 to <30)	No	No Sleep Disorder	7–8 h/night	5–30min	0	No depression
33918	31	2	1	4	1.33	25.63	85	3678.57	2	57	female	< 65 years	18–44 years	Mexican American	PIR: 1.33–3.5	0	1-5 drinks/month	Never	>High school	Overweight(25 to <30)	No	Sleep Disorder	7–8 h/night	5–30min	2	No depression
32732	61	2	3	5	5	29.92	107.5	7659.98	2	52	female	< 65 years	45–64 years	Non-Hispanic White	PIR > 3.5	0	10+ drinks/month	Former	>High school	Overweight(25 to <30)	No	No Sleep Disorder	7–8 h/night	5–30min	0	No depression
33924	24	2	2	2	0.75	22.8	84.1	8884.53	1	45	female	< 65 years	18–44 years	Other Hispanic	PIR < 1.33	0	Non-drinker	Never	<=High school	Normal(18.5 to <25)	No	No Sleep Disorder	7–8 h/night	5–30min	0	No depression
33931	35	2	3	5	1.24	20.66	72.9	9448.18	1	46	female	< 65 years	18–44 years	Non-Hispanic White	PIR < 1.33	0	Non-drinker	Never	>High school	Normal(18.5 to <25)	No	No Sleep Disorder	7–8 h/night	5–30min	1	No depression
33954	30	2	3	5	4.05	34.8	116.1	13122.8	1	45	female	< 65 years	18–44 years	Non-Hispanic White	PIR > 3.5	0	1-5 drinks/month	Never	>High school	Obese(30 or greater)	No	No Sleep Disorder	7–8 h/night	5–30min	0	No depression
33955	41	2	3	4	0.83	34.2	103.7	6739.86	1	46	female	< 65 years	18–44 years	Non-Hispanic White	PIR < 1.33	1	1-5 drinks/month	Current	>High school	Obese(30 or greater)	No	Sleep Disorder	>8 h/night	5–30min	14	Moderate depression
32742	55	1	3	3	2	17.97	74.7	5261.13	1	45	male	< 65 years	45–64 years	Non-Hispanic White	PIR: 1.33–3.5	0	10+ drinks/month	Current	>High school	Underweight(<18.5)	No	No Sleep Disorder	7–8 h/night	5–30min	7	No depression
32743	75	1	5	1	3.11	20.6	78.2	4621.27	1	58	male	>= 65 years	>= 65 years	Other/multiracial	PIR: 1.33–3.5	0		Never	<=High school	Normal(18.5 to <25)	No	No Sleep Disorder	<7 h/night	< 5 min	0	No depression
33963	21	2	3	4	3.2	19.12	78	10235.7	1	47	female	< 65 years	18–44 years	Non-Hispanic White	PIR: 1.33–3.5	0	1-5 drinks/month	Never	>High school	Normal(18.5 to <25)	No	No Sleep Disorder	7–8 h/night	5–30min	0	No depression
33966	20	2	4	4	4	37.1	116.8	2749.43	2	45	female	< 65 years	18–44 years	Non-Hispanic Black	PIR > 3.5	0	Non-drinker	Never	>High school	Obese(30 or greater)	No	No Sleep Disorder	<7 h/night	> 30min	6	No depression
33974	25	2	3	4	4.52	23.01	92.2	889.13	2	49	female	< 65 years	18–44 years	Non-Hispanic White	PIR > 3.5	0	1-5 drinks/month	Former	>High school	Normal(18.5 to <25)	No	No Sleep Disorder	7–8 h/night	5–30min	5	No depression
32749	58	2	3	4	2.49	33.01	110	12461.1	2	46	female	< 65 years	45–64 years	Non-Hispanic White	PIR: 1.33–3.5	0	Non-drinker	Current	>High school	Obese(30 or greater)	No	Sleep Disorder	<7 h/night	< 5 min	9	No depression
33977	18	2	3			19.88	74.8	5477.98	1	45	female	< 65 years	18–44 years	Non-Hispanic White		0		Never		Normal(18.5 to <25)	No	No Sleep Disorder	7–8 h/night	5–30min	0	No depression
33981	20	2	4	4	0.1	35.8	97.7	994.812	1	49	female	< 65 years	18–44 years	Non-Hispanic Black	PIR < 1.33	0	Non-drinker	Never	>High school	Obese(30 or greater)	No	No Sleep Disorder	>8 h/night	5–30min	7	No depression
32756	69	1	3	3	3.35	40.18	128.8	8760.19	1	45	male	>= 65 years	>= 65 years	Non-Hispanic White	PIR: 1.33–3.5	0	10+ drinks/month	Former	>High school	Obese(30 or greater)	No	Sleep Disorder	7–8 h/night	< 5 min	9	No depression
33983	30	2	3	5	5	22.16	86	1218.24	1	55	female	< 65 years	18–44 years	Non-Hispanic White	PIR > 3.5	0	1-5 drinks/month	Former	>High school	Normal(18.5 to <25)	No	No Sleep Disorder	7–8 h/night	5–30min	2	No depression
33988	23	2	3	2	2.45	29.4	97.9	929.033	2	48	female	< 65 years	18–44 years	Non-Hispanic White	PIR: 1.33–3.5	0	Non-drinker	Never	<=High school	Overweight(25 to <30)	No	No Sleep Disorder	7–8 h/night	5–30min	1	No depression
34000	23	2	1	2	0.62	30.69	101.2	2997.71	1	50	female	< 65 years	18–44 years	Mexican American	PIR < 1.33	1	1-5 drinks/month	Never	<=High school	Obese(30 or greater)	No	No Sleep Disorder	7–8 h/night	5–30min	7	No depression
32761	85	1	3	5	4.7	25.7	104.4	3268.21	1	52	male	>= 65 years	>= 65 years	Non-Hispanic White	PIR > 3.5	1	Non-drinker	Former	>High school	Overweight(25 to <30)	No	No Sleep Disorder	>8 h/night	< 5 min	0	No depression
34017	30	2	3	5	5	28.89	89	15930.1	2	47	female	< 65 years	18–44 years	Non-Hispanic White	PIR > 3.5	1	1-5 drinks/month	Never	>High school	Overweight(25 to <30)	No	No Sleep Disorder	7–8 h/night	5–30min	3	No depression
34021	23	2	3	3	2.56	28.53	101.7	1127.44	2	53	female	< 65 years	18–44 years	Non-Hispanic White	PIR: 1.33–3.5	0	1-5 drinks/month	Never	>High school	Overweight(25 to <30)	No	No Sleep Disorder	>8 h/night	5–30min	1	No depression
32770	58	1	5	3	0.41			10061.4	1	44	male	< 65 years	45–64 years	Other/multiracial	PIR < 1.33	1		Never	>High school		Yes	No Sleep Disorder	<7 h/night	> 30min	0	No depression
32771	47	2	4	4	4.22	31.68	98.5	4325.09	2	57	female	< 65 years	45–64 years	Non-Hispanic Black	PIR > 3.5	0		Never	>High school	Obese(30 or greater)	No	No Sleep Disorder	7–8 h/night	5–30min	0	No depression
34041	22	2	1	3	0.77	26.53	96	2365.31	1	55	female	< 65 years	18–44 years	Mexican American	PIR < 1.33	0	Non-drinker	Never	>High school	Overweight(25 to <30)	No	No Sleep Disorder	<7 h/night	> 30min	0	No depression
32775	69	1	4	1	2.04	38.68	126	1421.57	2	49	male	>= 65 years	>= 65 years	Non-Hispanic Black	PIR: 1.33–3.5	0	1-5 drinks/month	Former	<=High school	Obese(30 or greater)	No	Sleep Disorder	<7 h/night	5–30min	0	No depression
34043	20	2	1	4	0.76	29.12	92	2341.9	2	49	female	< 65 years	18–44 years	Mexican American	PIR < 1.33	0	1-5 drinks/month	Never	>High school	Overweight(25 to <30)	No	No Sleep Disorder	7–8 h/night	5–30min	1	No depression
34045	19	2	3		0.15	21.53	76.8	3214.69	2	47	female	< 65 years	18–44 years	Non-Hispanic White	PIR < 1.33	0		Never		Normal(18.5 to <25)	No	Sleep Disorder	<7 h/night	> 30min	7	No depression
32784	84	2	3	1	3.43			0	1	51	female	>= 65 years	>= 65 years	Non-Hispanic White	PIR: 1.33–3.5	1		Former	<=High school		No	No Sleep Disorder	7–8 h/night	5–30min	0	No depression
34065	24	2	3	5	4.83	25.81	83.5	8156.65	1	44	female	< 65 years	18–44 years	Non-Hispanic White	PIR > 3.5	1	1-5 drinks/month	Never	>High school	Overweight(25 to <30)	No	Sleep Disorder	7–8 h/night	> 30min	4	No depression
34073	39	2	1	5	5	21.6	69.2	3613.36	2	54	female	< 65 years	18–44 years	Mexican American	PIR > 3.5	1	1-5 drinks/month	Never	>High school	Normal(18.5 to <25)	No	No Sleep Disorder	7–8 h/night	5–30min	0	No depression
32792	62	2	1	1	1.52			0	2	54	female	< 65 years	45–64 years	Mexican American	PIR: 1.33–3.5	1		Never	<=High school		Yes	No Sleep Disorder	7–8 h/night	> 30min	0	No depression
34088	36	2	5	4	2.43	28.99	98.1	12636.7	1	54	female	< 65 years	18–44 years	Other/multiracial	PIR: 1.33–3.5	0	1-5 drinks/month	Current	>High school	Overweight(25 to <30)	No	No Sleep Disorder	<7 h/night	5–30min	13	Moderate depression
34093	22	2	3	1	0.93	19.27	82.4	7415.26	1	48	female	< 65 years	18–44 years	Non-Hispanic White	PIR < 1.33	0	Non-drinker	Former	<=High school	Normal(18.5 to <25)	No	No Sleep Disorder	<7 h/night	5–30min	2	No depression
34099	19	2	4		1.14	28.06	93	699.213	2	45	female	< 65 years	18–44 years	Non-Hispanic Black	PIR < 1.33	0		Never		Overweight(25 to <30)	No	No Sleep Disorder	<7 h/night	5–30min	0	No depression
34100	23	2	1	3	3.62	23.37	84.2	4315.53	1	57	female	< 65 years	18–44 years	Mexican American	PIR > 3.5	1		Never	>High school	Normal(18.5 to <25)	No	No Sleep Disorder	>8 h/night	5–30min	0	No depression
34101	26	2	3	4	3.73	27.22	102.3	1481.41	1	57	female	< 65 years	18–44 years	Non-Hispanic White	PIR > 3.5	1	1-5 drinks/month	Never	>High school	Overweight(25 to <30)	No	Sleep Disorder	7–8 h/night	5–30min	3	No depression
34116	19	2	4		0.99	35.18	100.3	853.913	1	44	female	< 65 years	18–44 years	Non-Hispanic Black	PIR < 1.33	0		Never		Obese(30 or greater)	No	No Sleep Disorder	7–8 h/night	< 5 min	0	No depression
32804	80	1	3	2	1.13	29.45	110.8	3045.01	2	44	male	>= 65 years	>= 65 years	Non-Hispanic White	PIR < 1.33	1	1-5 drinks/month	Former	<=High school	Overweight(25 to <30)	No	No Sleep Disorder	<7 h/night	< 5 min	1	No depression
32808	76	2	5	4	1.22			3089.12	1	58	female	>= 65 years	>= 65 years	Other/multiracial	PIR < 1.33	1	Non-drinker	Never	>High school		Yes	Sleep Disorder	<7 h/night	> 30min	1	No depression
32812	49	2	4	2	2.4	23.42	89.1	4957.65	1	56	female	< 65 years	45–64 years	Non-Hispanic Black	PIR: 1.33–3.5	0	10+ drinks/month	Current	<=High school	Normal(18.5 to <25)	No	No Sleep Disorder	<7 h/night	5–30min	11	Moderate depression
34129	33	2	1	1	0.8	26.67	106.7	252.918	2	58	female	< 65 years	18–44 years	Mexican American	PIR < 1.33	0	1-5 drinks/month	Never	<=High school	Overweight(25 to <30)	No	No Sleep Disorder	7–8 h/night	5–30min	5	No depression
34130	38	2	2	2	0.65	25.25	84.6	8527.16	2	45	female	< 65 years	18–44 years	Other Hispanic	PIR < 1.33	0	Non-drinker	Never	<=High school	Overweight(25 to <30)	No	No Sleep Disorder	<7 h/night	5–30min	0	No depression
32817	66	2	3	5	5	22.78	87.4	7579.05	1	44	female	>= 65 years	>= 65 years	Non-Hispanic White	PIR > 3.5	1	1-5 drinks/month	Former	>High school	Normal(18.5 to <25)	No	No Sleep Disorder	7–8 h/night	< 5 min	0	No depression
34131	27	2	1	1	0.25	31.6	93.3	2973.07	1	53	female	< 65 years	18–44 years	Mexican American	PIR < 1.33	0		Never	<=High school	Obese(30 or greater)	No	No Sleep Disorder	>8 h/night	> 30min	0	No depression
32821	60	2	3	5	4.55	39.36	115.7	9762.41	2	49	female	< 65 years	45–64 years	Non-Hispanic White	PIR > 3.5	1	Non-drinker	Never	>High school	Obese(30 or greater)	Yes	Sleep Disorder	7–8 h/night	5–30min	3	No depression
34132	27	2	1	4	1.07	32.7	90	3176.72	2	55	female	< 65 years	18–44 years	Mexican American	PIR < 1.33	0	Non-drinker	Never	>High school	Obese(30 or greater)	No	No Sleep Disorder	<7 h/night	> 30min	0	No depression
34155	38	2	3	5	5	27.2	89.9	12822.1	2	44	female	< 65 years	18–44 years	Non-Hispanic White	PIR > 3.5	0		Never	>High school	Overweight(25 to <30)	No	No Sleep Disorder	7–8 h/night	< 5 min	0	No depression
34161	31	2	1	1	0.78	26	96	543.71	2	58	female	< 65 years	18–44 years	Mexican American	PIR < 1.33	0	Non-drinker	Never	<=High school	Overweight(25 to <30)	No	Sleep Disorder	7–8 h/night	< 5 min	3	No depression
34162	30	2	1	1	0.58	31.13	111	416.992	2	49	female	< 65 years	18–44 years	Mexican American	PIR < 1.33	0	1-5 drinks/month	Never	<=High school	Obese(30 or greater)	No	No Sleep Disorder	7–8 h/night	5–30min	1	No depression
34169	26	2	1	5	2.49	18.87	68	2425.54	1	48	female	< 65 years	18–44 years	Mexican American	PIR: 1.33–3.5	0	1-5 drinks/month	Never	>High school	Normal(18.5 to <25)	No	No Sleep Disorder	7–8 h/night	5–30min	2	No depression
32832	75	2	3	3	2.65	15.98	62	7175.62	1	44	female	>= 65 years	>= 65 years	Non-Hispanic White	PIR: 1.33–3.5	0	Non-drinker	Former	>High school	Underweight(<18.5)	No	Sleep Disorder	7–8 h/night	5–30min	6	No depression
34175	19	2	4		3.42	19.22	75.2	1166.74	1	50	female	< 65 years	18–44 years	Non-Hispanic Black	PIR: 1.33–3.5	0		Never		Normal(18.5 to <25)	No	No Sleep Disorder	>8 h/night	5–30min	15	Moderate to severe depression
34182	18	2	4		0	30.7	93.5	780.045	2	56	female	< 65 years	18–44 years	Non-Hispanic Black	PIR < 1.33	0		Never		Obese(30 or greater)	No	No Sleep Disorder	>8 h/night	5–30min	0	No depression
34183	44	2	4	3	1.17	27.23	95	4348.03	1	47	female	< 65 years	18–44 years	Non-Hispanic Black	PIR < 1.33	1	Non-drinker	Never	>High school	Overweight(25 to <30)	No	Sleep Disorder	<7 h/night	> 30min	1	No depression
34206	32	2	4	4	1.81	30.16	92.5	5067.82	2	53	female	< 65 years	18–44 years	Non-Hispanic Black	PIR: 1.33–3.5	0	1-5 drinks/month	Never	>High school	Obese(30 or greater)	No	No Sleep Disorder	<7 h/night	5–30min	2	No depression
34219	26	2	5	5	1.95	40.33	112.4	4348.85	1	47	female	< 65 years	18–44 years	Other/multiracial	PIR: 1.33–3.5	0	1-5 drinks/month	Never	>High school	Obese(30 or greater)	No	No Sleep Disorder	<7 h/night	5–30min	1	No depression
34226	24	2	3	5	5	17.56	69.7	10201.6	1	47	female	< 65 years	18–44 years	Non-Hispanic White	PIR > 3.5	0	5-10 drinks/month	Former	>High school	Underweight(<18.5)	No	No Sleep Disorder	7–8 h/night	5–30min	2	No depression
32842	53	2	3	5	5	21.75	76.9	12938	2	44	female	< 65 years	45–64 years	Non-Hispanic White	PIR > 3.5	0	10+ drinks/month	Former	>High school	Normal(18.5 to <25)	No	Sleep Disorder	7–8 h/night	< 5 min	2	No depression
34227	27	2	1	3	5	32.08	105.5	284.017	2	58	female	< 65 years	18–44 years	Mexican American	PIR > 3.5	0	1-5 drinks/month	Former	>High school	Obese(30 or greater)	No	Sleep Disorder	7–8 h/night	5–30min	3	No depression
34235	43	2	3	4	1.06	52.85	124.7	4564.92	2	56	female	< 65 years	18–44 years	Non-Hispanic White	PIR < 1.33	0	1-5 drinks/month	Never	>High school	Obese(30 or greater)	No	Sleep Disorder	<7 h/night	> 30min	7	No depression
34236	23	2	1	1	0.65	25.04	88.4	259.087	1	56	female	< 65 years	18–44 years	Mexican American	PIR < 1.33	0	Non-drinker	Never	<=High school	Overweight(25 to <30)	No	No Sleep Disorder	<7 h/night	5–30min	11	Moderate depression
34240	33	2	1	2	0.97	34.41	108.5	593.469	1	57	female	< 65 years	18–44 years	Mexican American	PIR < 1.33	0	Non-drinker	Never	<=High school	Obese(30 or greater)	No	No Sleep Disorder	7–8 h/night	5–30min	3	No depression
34268	25	2	1	2	0.62	51.02	141.8	404.144	1	56	female	< 65 years	18–44 years	Mexican American	PIR < 1.33	0	Non-drinker	Former	<=High school	Obese(30 or greater)	Yes	No Sleep Disorder	<7 h/night	> 30min	5	No depression
32858	71	2	3	3	0.86	29.41	104	7046.38	2	47	female	>= 65 years	>= 65 years	Non-Hispanic White	PIR < 1.33	1	1-5 drinks/month	Current	>High school	Overweight(25 to <30)	No	Sleep Disorder	7–8 h/night	5–30min	3	No depression
32859	65	2	3	4	1	16.92	71.3	7012.79	1	46	female	>= 65 years	>= 65 years	Non-Hispanic White	PIR < 1.33	0	1-5 drinks/month	Current	>High school	Underweight(<18.5)	No	No Sleep Disorder	7–8 h/night	5–30min	3	No depression
34269	37	2	5	3	0.93	20.35	73.8	9375.61	1	50	female	< 65 years	18–44 years	Other/multiracial	PIR < 1.33	0		Never	>High school	Normal(18.5 to <25)	No	No Sleep Disorder	<7 h/night	5–30min	0	No depression
34270	22	2	3	4	2.47	21.18	80.7	1062.1	2	47	female	< 65 years	18–44 years	Non-Hispanic White	PIR: 1.33–3.5	0	1-5 drinks/month	Former	>High school	Normal(18.5 to <25)	No	No Sleep Disorder	7–8 h/night	5–30min	5	No depression
34282	19	2	1		1.16	18.78	74	827.704	1	48	female	< 65 years	18–44 years	Mexican American	PIR < 1.33	0		Never		Normal(18.5 to <25)	No	No Sleep Disorder	7–8 h/night	5–30min	8	No depression
34283	44	2	3	3	4.68	23.51	89	15652.1	1	46	female	< 65 years	18–44 years	Non-Hispanic White	PIR > 3.5	1	10+ drinks/month	Current	>High school	Normal(18.5 to <25)	No	No Sleep Disorder	>8 h/night	5–30min	0	No depression
34290	18	2	4		0.52	33.8	105	1107.13	1	49	female	< 65 years	18–44 years	Non-Hispanic Black	PIR < 1.33	0		Never		Obese(30 or greater)	No	No Sleep Disorder	<7 h/night	5–30min	0	No depression
32875	81	2	3	2	1.53	26.11		4474.92	2	50	female	>= 65 years	>= 65 years	Non-Hispanic White	PIR: 1.33–3.5	0		Never	<=High school	Overweight(25 to <30)	No	Sleep Disorder	<7 h/night	< 5 min	0	No depression
32877	54	1	4	4	2.3			4237.71	1	50	male	< 65 years	45–64 years	Non-Hispanic Black	PIR: 1.33–3.5	1		Former	>High school		Yes	Sleep Disorder	<7 h/night	5–30min	0	No depression
32880	62	2	4	2	2.02	32.2	109.8	2692.03	1	49	female	< 65 years	45–64 years	Non-Hispanic Black	PIR: 1.33–3.5	1	Non-drinker	Former	<=High school	Obese(30 or greater)	Yes	No Sleep Disorder	<7 h/night	< 5 min	0	No depression
34302	21	2	3	4	5	21.2	73.8	8129.49	1	44	female	< 65 years	18–44 years	Non-Hispanic White	PIR > 3.5	0	1-5 drinks/month	Current	>High school	Normal(18.5 to <25)	No	No Sleep Disorder	7–8 h/night	5–30min	4	No depression
34305	36	2	3	2	0.6	18.65	74.2	8208.4	2	44	female	< 65 years	18–44 years	Non-Hispanic White	PIR < 1.33	0	1-5 drinks/month	Current	<=High school	Normal(18.5 to <25)	No	No Sleep Disorder	7–8 h/night	> 30min	2	No depression
32885	48	2	3	4	3.57	29.27	96.2	11286.9	1	44	female	< 65 years	45–64 years	Non-Hispanic White	PIR > 3.5	0	1-5 drinks/month	Former	>High school	Overweight(25 to <30)	No	No Sleep Disorder	<7 h/night	5–30min	2	No depression
34310	40	2	3	2	0.6	43.07	136.2	6097.89	2	44	female	< 65 years	18–44 years	Non-Hispanic White	PIR < 1.33	0	Non-drinker	Current	<=High school	Obese(30 or greater)	Yes	Sleep Disorder	<7 h/night	> 30min	22	Severe depression
34312	42	2	3	5	1.07	34.65	105.4	14003.2	2	48	female	< 65 years	18–44 years	Non-Hispanic White	PIR < 1.33	0	1-5 drinks/month	Never	>High school	Obese(30 or greater)	No	No Sleep Disorder	7–8 h/night	< 5 min	8	No depression
34326	44	2	4	4	5	34.24	112.3	3187.07	2	56	female	< 65 years	18–44 years	Non-Hispanic Black	PIR > 3.5	1	1-5 drinks/month	Never	>High school	Obese(30 or greater)	No	No Sleep Disorder	7–8 h/night	5–30min	6	No depression
34343	33	2	3	4	2.35	39.88	104	14862.6	1	46	female	< 65 years	18–44 years	Non-Hispanic White	PIR: 1.33–3.5	0	10+ drinks/month	Former	>High school	Obese(30 or greater)	No	Sleep Disorder	7–8 h/night	> 30min	9	No depression
32891	59	1	4	2	5	34.26	117.8	3052.47	1	51	male	< 65 years	45–64 years	Non-Hispanic Black	PIR > 3.5	1	1-5 drinks/month	Never	<=High school	Obese(30 or greater)	Yes	No Sleep Disorder	<7 h/night	5–30min	0	No depression
34358	27	2	1	3	1.69	32.78	114	221.128	2	56	female	< 65 years	18–44 years	Mexican American	PIR: 1.33–3.5	1	Non-drinker	Never	>High school	Obese(30 or greater)	No	No Sleep Disorder	7–8 h/night	5–30min	0	No depression
32897	54	2	3	3	2.02	21.6	78	12461.1	1	48	female	< 65 years	45–64 years	Non-Hispanic White	PIR: 1.33–3.5	0	Non-drinker	Current	>High school	Normal(18.5 to <25)	No	No Sleep Disorder	<7 h/night	5–30min	0	No depression
34364	19	2	1		0.93	23.03	79	650.627	2	49	female	< 65 years	18–44 years	Mexican American	PIR < 1.33	0		Never		Normal(18.5 to <25)	No	No Sleep Disorder	7–8 h/night	5–30min	2	No depression
34370	25	2	5	5	1.67	22.17	74.5	9557.78	1	48	female	< 65 years	18–44 years	Other/multiracial	PIR: 1.33–3.5	0	1-5 drinks/month	Never	>High school	Normal(18.5 to <25)	No	No Sleep Disorder	7–8 h/night	5–30min	2	No depression
34371	35	2	3	5	4.07	24.4	107.4	1017.02	2	52	female	< 65 years	18–44 years	Non-Hispanic White	PIR > 3.5	0	1-5 drinks/month	Never	>High school	Normal(18.5 to <25)	No	No Sleep Disorder	7–8 h/night	5–30min	2	No depression
34374	34	2	2	1	0.23	29.92	94.2	9781.08	1	47	female	< 65 years	18–44 years	Other Hispanic	PIR < 1.33	0	1-5 drinks/month	Never	<=High school	Overweight(25 to <30)	No	No Sleep Disorder	<7 h/night	> 30min	2	No depression
34377	24	2	3	2	0.01	20.63	73.1	10353.7	1	47	female	< 65 years	18–44 years	Non-Hispanic White	PIR < 1.33	0		Current	<=High school	Normal(18.5 to <25)	No	No Sleep Disorder	7–8 h/night	5–30min	0	No depression
32908	62	2	4	3	0.93	30.29	101.1	1720.24	2	58	female	< 65 years	45–64 years	Non-Hispanic Black	PIR < 1.33	0	Non-drinker	Current	>High school	Obese(30 or greater)	No	No Sleep Disorder	<7 h/night	5–30min	1	No depression
34383	34	2	3	5	5	26.48	100.1	1031.36	1	44	female	< 65 years	18–44 years	Non-Hispanic White	PIR > 3.5	0	1-5 drinks/month	Never	>High school	Overweight(25 to <30)	No	No Sleep Disorder	<7 h/night	5–30min	2	No depression
34388	18	2	3		4.39	21.08	72.1	4656.34	1	44	female	< 65 years	18–44 years	Non-Hispanic White	PIR > 3.5	0		Never		Normal(18.5 to <25)	No	No Sleep Disorder	7–8 h/night	5–30min	7	No depression
34397	19	2	1		1.72	33.6	108.5	745.866	1	57	female	< 65 years	18–44 years	Mexican American	PIR: 1.33–3.5	0		Never		Obese(30 or greater)	No	No Sleep Disorder	7–8 h/night	> 30min	3	No depression
34402	28	2	1	3	1.02	35.55	104.1	198.471	2	49	female	< 65 years	18–44 years	Mexican American	PIR < 1.33	0	Non-drinker	Never	>High school	Obese(30 or greater)	No	No Sleep Disorder	7–8 h/night	5–30min	1	No depression
32917	49	2	4	5	3.97	38.69	107.8	4639.24	1	49	female	< 65 years	45–64 years	Non-Hispanic Black	PIR > 3.5	1	Non-drinker	Never	>High school	Obese(30 or greater)	No	No Sleep Disorder	<7 h/night	5–30min	0	No depression
32918	64	2	4	2		34.62	112.5	2255.13	2	54	female	< 65 years	45–64 years	Non-Hispanic Black		1	1-5 drinks/month	Current	<=High school	Obese(30 or greater)	Yes	Sleep Disorder	<7 h/night	> 30min	21	Severe depression
34406	31	2	5	4	0.81	48.09	124.7	7652.49	2	48	female	< 65 years	18–44 years	Other/multiracial	PIR < 1.33	1	1-5 drinks/month	Never	>High school	Obese(30 or greater)	Yes	Sleep Disorder	<7 h/night	< 5 min	11	Moderate depression
34410	29	2	4	5	1.25	19.58	77.2	4044.02	1	52	female	< 65 years	18–44 years	Non-Hispanic Black	PIR < 1.33	0	Non-drinker	Never	>High school	Normal(18.5 to <25)	No	No Sleep Disorder	7–8 h/night	5–30min	2	No depression
34417	18	2	4		4.37	26.67	82.4	1240.67	2	53	female	< 65 years	18–44 years	Non-Hispanic Black	PIR > 3.5	0		Never		Overweight(25 to <30)	No	No Sleep Disorder	7–8 h/night	5–30min	0	No depression
34424	27	2	3	3	1.24	24.8	89.5	940.599	1	47	female	< 65 years	18–44 years	Non-Hispanic White	PIR < 1.33	0	Non-drinker	Former	>High school	Normal(18.5 to <25)	No	Sleep Disorder	7–8 h/night	5–30min	1	No depression
32924	53	1	4	1	2.09	49.8	158.6	4636.56	1	49	male	< 65 years	45–64 years	Non-Hispanic Black	PIR: 1.33–3.5	0	Non-drinker	Current	<=High school	Obese(30 or greater)	Yes	No Sleep Disorder	<7 h/night	5–30min	1	No depression
34425	19	2	4		0.42	30.32	89.6	1107.13	1	49	female	< 65 years	18–44 years	Non-Hispanic Black	PIR < 1.33	1		Never		Obese(30 or greater)	No	No Sleep Disorder	7–8 h/night	< 5 min	0	No depression
32926	70	1	3	5	5	28.36	108.3	5275.07	2	51	male	>= 65 years	>= 65 years	Non-Hispanic White	PIR > 3.5	1	10+ drinks/month	Former	>High school	Overweight(25 to <30)	Yes	Sleep Disorder	<7 h/night	> 30min	0	No depression
34434	26	2	4	2	0.39	21	79	4039.01	1	49	female	< 65 years	18–44 years	Non-Hispanic Black	PIR < 1.33	1	10+ drinks/month	Current	<=High school	Normal(18.5 to <25)	No	No Sleep Disorder	7–8 h/night	5–30min	11	Moderate depression
34437	37	2	3	4	4.16	26.72	84.7	13718.8	2	54	female	< 65 years	18–44 years	Non-Hispanic White	PIR > 3.5	0	5-10 drinks/month	Former	>High school	Overweight(25 to <30)	No	No Sleep Disorder	<7 h/night	5–30min	0	No depression
34456	36	2	4	5	4.27	36.94	108.1	4078.62	2	48	female	< 65 years	18–44 years	Non-Hispanic Black	PIR > 3.5	0		Never	>High school	Obese(30 or greater)	No	Sleep Disorder	7–8 h/night	5–30min	0	No depression
34457	44	2	3	4	5	22.97	82.9	12579.7	1	48	female	< 65 years	18–44 years	Non-Hispanic White	PIR > 3.5	0	1-5 drinks/month	Former	>High school	Normal(18.5 to <25)	No	No Sleep Disorder	7–8 h/night	> 30min	9	No depression
32932	74	1	3	1	2.73	22.56	81	4791.84	1	58	male	>= 65 years	>= 65 years	Non-Hispanic White	PIR: 1.33–3.5	1	1-5 drinks/month	Never	<=High school	Normal(18.5 to <25)	No	No Sleep Disorder	>8 h/night	5–30min	1	No depression
32938	79	2	3	3	1.17	26.52	98.4	6836.18	1	49	female	>= 65 years	>= 65 years	Non-Hispanic White	PIR < 1.33	1	Non-drinker	Former	>High school	Overweight(25 to <30)	No	No Sleep Disorder	7–8 h/night	5–30min	0	No depression
32941	56	2	1	4	1.71	36.31	114.4	2528.79	2	54	female	< 65 years	45–64 years	Mexican American	PIR: 1.33–3.5	0	1-5 drinks/month	Former	>High school	Obese(30 or greater)	No	No Sleep Disorder	<7 h/night	5–30min	4	No depression
32943	63	2	4	2	3.12	20.49	85.1	2151.44	1	55	female	< 65 years	45–64 years	Non-Hispanic Black	PIR: 1.33–3.5	0	1-5 drinks/month	Current	<=High school	Normal(18.5 to <25)	No	No Sleep Disorder	7–8 h/night	5–30min	0	No depression
34467	42	2	3	5	5	28.47	88	13928.1	2	54	female	< 65 years	18–44 years	Non-Hispanic White	PIR > 3.5	0	1-5 drinks/month	Never	>High school	Overweight(25 to <30)	No	No Sleep Disorder	>8 h/night	5–30min	0	No depression
32947	48	1	3	4	5	23.83	95.9	15468.5	2	47	male	< 65 years	45–64 years	Non-Hispanic White	PIR > 3.5	0	1-5 drinks/month	Current	>High school	Normal(18.5 to <25)	No	No Sleep Disorder	<7 h/night	5–30min	3	No depression
34469	22	2	3	4	2.49	26.41	112.5	7853.36	2	47	female	< 65 years	18–44 years	Non-Hispanic White	PIR: 1.33–3.5	0	Non-drinker	Former	>High school	Overweight(25 to <30)	No	No Sleep Disorder	7–8 h/night	5–30min	3	No depression
34479	32	2	4	3	2	28.8	98	4715.54	2	54	female	< 65 years	18–44 years	Non-Hispanic Black	PIR: 1.33–3.5	0	Non-drinker	Never	>High school	Overweight(25 to <30)	No	No Sleep Disorder	7–8 h/night	> 30min	0	No depression
32952	76	2	3	5	5	13.36	65.9	7075.8	2	52	female	>= 65 years	>= 65 years	Non-Hispanic White	PIR > 3.5	1	1-5 drinks/month	Former	>High school	Underweight(<18.5)	No	No Sleep Disorder	>8 h/night	5–30min	0	No depression
34481	18	2	1		0.8	16.66	63	790.713	1	56	female	< 65 years	18–44 years	Mexican American	PIR < 1.33	0		Never		Underweight(<18.5)	No	No Sleep Disorder	7–8 h/night	5–30min	4	No depression
32954	73	2	3	3	0.91	31.12	99	5626.62	2	50	female	>= 65 years	>= 65 years	Non-Hispanic White	PIR < 1.33	1	1-5 drinks/month	Former	>High school	Obese(30 or greater)	Yes	No Sleep Disorder	>8 h/night	5–30min	0	No depression
34482	25	2	4	4	0.78	49.13	118.7	3849.61	1	48	female	< 65 years	18–44 years	Non-Hispanic Black	PIR < 1.33	0	Non-drinker	Never	>High school	Obese(30 or greater)	No	No Sleep Disorder	7–8 h/night	5–30min	13	Moderate depression
34487	18	2	4		0.37	50.06	133.2	1107.13	1	49	female	< 65 years	18–44 years	Non-Hispanic Black	PIR < 1.33	0		Never		Obese(30 or greater)	No	No Sleep Disorder	<7 h/night	5–30min	0	No depression
32958	45	2	3	4	5	23.9	85.6	11129.9	2	52	female	< 65 years	45–64 years	Non-Hispanic White	PIR > 3.5	0	5-10 drinks/month	Former	>High school	Normal(18.5 to <25)	No	No Sleep Disorder	7–8 h/night	5–30min	2	No depression
32959	51	2	4	4	5	30.45	104.7	4275.67	2	54	female	< 65 years	45–64 years	Non-Hispanic Black	PIR > 3.5	1	1-5 drinks/month	Current	>High school	Obese(30 or greater)	No	No Sleep Disorder	7–8 h/night	5–30min	1	No depression
34490	33	2	2	2	3.4	34.96	103.6	13705.5	2	54	female	< 65 years	18–44 years	Other Hispanic	PIR: 1.33–3.5	0	1-5 drinks/month	Never	<=High school	Obese(30 or greater)	No	No Sleep Disorder	<7 h/night	5–30min	3	No depression
34496	31	2	3	5	5	19.78	74.2	13016.4	1	52	female	< 65 years	18–44 years	Non-Hispanic White	PIR > 3.5	0	5-10 drinks/month	Never	>High school	Normal(18.5 to <25)	No	No Sleep Disorder	<7 h/night	< 5 min	0	No depression
34501	44	2	1	5	3.32	21.08	75.7	2659.39	1	53	female	< 65 years	18–44 years	Mexican American	PIR: 1.33–3.5	0	Non-drinker	Never	>High school	Normal(18.5 to <25)	No	No Sleep Disorder	7–8 h/night	5–30min	0	No depression
34509	39	2	1	4	5	27.17	89.1	3770.23	1	53	female	< 65 years	18–44 years	Mexican American	PIR > 3.5	0	Non-drinker	Never	>High school	Overweight(25 to <30)	No	No Sleep Disorder	7–8 h/night	5–30min	0	No depression
34515	36	2	4	4	1.24	26.81	83.3	4125.39	1	47	female	< 65 years	18–44 years	Non-Hispanic Black	PIR < 1.33	0		Current	>High school	Overweight(25 to <30)	No	No Sleep Disorder	7–8 h/night	< 5 min	0	No depression
32969	78	1	4	3	3.11	25.29	93.3	1339.27	1	51	male	>= 65 years	>= 65 years	Non-Hispanic Black	PIR: 1.33–3.5	0	Non-drinker	Never	>High school	Overweight(25 to <30)	No	No Sleep Disorder	<7 h/night	5–30min	0	No depression
32972	67	2	1	3	1.33	23.26	90.9	751.904	1	55	female	>= 65 years	>= 65 years	Mexican American	PIR: 1.33–3.5	1	1-5 drinks/month	Never	>High school	Normal(18.5 to <25)	Yes	Sleep Disorder	<7 h/night	> 30min	7	No depression
34520	34	2	3	4	3.75	35.33	95.4	13352.9	2	50	female	< 65 years	18–44 years	Non-Hispanic White	PIR > 3.5	0	Non-drinker	Never	>High school	Obese(30 or greater)	No	No Sleep Disorder	7–8 h/night	< 5 min	1	No depression
34532	18	2	5		0.67	27.19	79.5	2700.95	1	48	female	< 65 years	18–44 years	Other/multiracial	PIR < 1.33	0		Never		Overweight(25 to <30)	No	No Sleep Disorder	>8 h/night	5–30min	0	No depression
32979	50	1	3	3	3	26.4	94	11604.3	2	44	male	< 65 years	45–64 years	Non-Hispanic White	PIR: 1.33–3.5	0	1-5 drinks/month	Former	>High school	Overweight(25 to <30)	No	No Sleep Disorder	<7 h/night	5–30min	1	No depression
32980	47	1	1	5	5	34.48	124.5	2259.94	1	58	male	< 65 years	45–64 years	Mexican American	PIR > 3.5	0	5-10 drinks/month	Current	>High school	Obese(30 or greater)	No	No Sleep Disorder	<7 h/night	< 5 min	0	No depression
32984	64	1	4	2	1.21	20.68	86.2	1421.98	2	54	male	< 65 years	45–64 years	Non-Hispanic Black	PIR < 1.33	0	1-5 drinks/month	Current	<=High school	Normal(18.5 to <25)	Yes	No Sleep Disorder	7–8 h/night	5–30min	4	No depression
32986	45	2	4	5	5	36.85	105.9	2924.63	1	51	female	< 65 years	45–64 years	Non-Hispanic Black	PIR > 3.5	0	Non-drinker	Never	>High school	Obese(30 or greater)	No	No Sleep Disorder	<7 h/night	5–30min	0	No depression
34542	31	2	1	3	1.25	30.45	107.3	3329.9	2	56	female	< 65 years	18–44 years	Mexican American	PIR < 1.33	0	Non-drinker	Never	>High school	Obese(30 or greater)	No	No Sleep Disorder	7–8 h/night	> 30min	11	Moderate depression
34546	23	2	4	5	3.12	35.06	95.2	4640.11	1	49	female	< 65 years	18–44 years	Non-Hispanic Black	PIR: 1.33–3.5	0	1-5 drinks/month	Never	>High school	Obese(30 or greater)	No	No Sleep Disorder	<7 h/night	> 30min	0	No depression
32989	66	2	1	1	0.94	28.34	93.3	1005.09	1	56	female	>= 65 years	>= 65 years	Mexican American	PIR < 1.33	1	Non-drinker	Never	<=High school	Overweight(25 to <30)	Yes	No Sleep Disorder	>8 h/night	> 30min	9	No depression
32991	64	2	3	4	1.52	33.52	106.5	9349.85	2	49	female	< 65 years	45–64 years	Non-Hispanic White	PIR: 1.33–3.5	0	Non-drinker	Former	>High school	Obese(30 or greater)	No	No Sleep Disorder	7–8 h/night	> 30min	1	No depression
34550	20	2	3	2	0.85	28.58		7920.8	2	54	female	< 65 years	18–44 years	Non-Hispanic White	PIR < 1.33	0		Current	<=High school	Overweight(25 to <30)	No	No Sleep Disorder	7–8 h/night	< 5 min	0	No depression
34563	26	2	4	5	0.88	25.97	89.5	3487.47	1	55	female	< 65 years	18–44 years	Non-Hispanic Black	PIR < 1.33	0	1-5 drinks/month	Never	>High school	Overweight(25 to <30)	No	No Sleep Disorder	7–8 h/night	5–30min	0	No depression
33001	82	1	3	3		21.18	83	1478.2	1	45	male	>= 65 years	>= 65 years	Non-Hispanic White		1	Non-drinker	Never	>High school	Normal(18.5 to <25)	Yes	No Sleep Disorder	>8 h/night	5–30min	2	No depression
33002	67	2	3	3	3.57	24.57	90.2	9061.2	2	50	female	>= 65 years	>= 65 years	Non-Hispanic White	PIR > 3.5	0	1-5 drinks/month	Never	>High school	Normal(18.5 to <25)	No	Sleep Disorder	7–8 h/night	5–30min	0	No depression
33004	58	2	3	3	2.36			0	1	45	female	< 65 years	45–64 years	Non-Hispanic White	PIR: 1.33–3.5	1		Current	>High school		No	No Sleep Disorder	7–8 h/night	5–30min	0	No depression
33005	58	2	3	5	3.79	33.59	106	16074	2	47	female	< 65 years	45–64 years	Non-Hispanic White	PIR > 3.5	0	1-5 drinks/month	Never	>High school	Obese(30 or greater)	No	Sleep Disorder	7–8 h/night	5–30min	6	No depression
33006	80	1	3	4	2.27	32.55	115.6	3448.48	2	46	male	>= 65 years	>= 65 years	Non-Hispanic White	PIR: 1.33–3.5	0	Non-drinker	Never	>High school	Obese(30 or greater)	No	No Sleep Disorder	7–8 h/night	5–30min	0	No depression
34564	38	2	3	4	2.02	25.8	84.8	15753.1	2	47	female	< 65 years	18–44 years	Non-Hispanic White	PIR: 1.33–3.5	0	1-5 drinks/month	Current	>High school	Overweight(25 to <30)	No	No Sleep Disorder	7–8 h/night	5–30min	0	No depression
34571	29	2	3	5	5	17.41	71.8	929.934	2	48	female	< 65 years	18–44 years	Non-Hispanic White	PIR > 3.5	0	1-5 drinks/month	Never	>High school	Underweight(<18.5)	No	Sleep Disorder	7–8 h/night	5–30min	3	No depression
34591	31	2	4	5	3.1	25.74	83	3235.48	1	51	female	< 65 years	18–44 years	Non-Hispanic Black	PIR: 1.33–3.5	0	Non-drinker	Never	>High school	Overweight(25 to <30)	No	No Sleep Disorder	<7 h/night	5–30min	0	No depression
33012	57	1	3	5	5			0	1	54	male	< 65 years	45–64 years	Non-Hispanic White	PIR > 3.5	0		Never	>High school		No	Sleep Disorder	7–8 h/night	5–30min	0	No depression
34599	28	2	3	2	0.85	42.36	120.2	7953.05	2	44	female	< 65 years	18–44 years	Non-Hispanic White	PIR < 1.33	0	10+ drinks/month	Current	<=High school	Obese(30 or greater)	No	Sleep Disorder	7–8 h/night	5–30min	9	No depression
34602	18	2	3		0.75	39.07	113.3	3303.21	1	49	female	< 65 years	18–44 years	Non-Hispanic White	PIR < 1.33	0		Never		Obese(30 or greater)	No	Sleep Disorder	>8 h/night	5–30min	7	No depression
34606	31	2	2	2		24.68	80.9	11642.8	2	56	female	< 65 years	18–44 years	Other Hispanic		0	1-5 drinks/month	Never	<=High school	Normal(18.5 to <25)	No	No Sleep Disorder	7–8 h/night	5–30min	6	No depression
34611	20	2	2	3	3.73			0	2	52	female	< 65 years	18–44 years	Other Hispanic	PIR > 3.5	0		Never	>High school		No	No Sleep Disorder	7–8 h/night	< 5 min	0	No depression
34614	23	2	3	4	1.46	29.01	105.7	900.277	2	50	female	< 65 years	18–44 years	Non-Hispanic White	PIR: 1.33–3.5	0	1-5 drinks/month	Never	>High school	Overweight(25 to <30)	No	Sleep Disorder	7–8 h/night	5–30min	3	No depression
34618	39	2	3	4	0.62	22.18	80.5	10893.5	1	57	female	< 65 years	18–44 years	Non-Hispanic White	PIR < 1.33	0	10+ drinks/month	Current	>High school	Normal(18.5 to <25)	No	No Sleep Disorder	7–8 h/night	5–30min	14	Moderate depression
34621	30	2	3	3	5	20.89	82.1	1409.54	1	50	female	< 65 years	18–44 years	Non-Hispanic White	PIR > 3.5	0	1-5 drinks/month	Former	>High school	Normal(18.5 to <25)	No	No Sleep Disorder	7–8 h/night	5–30min	6	No depression
34623	32	2	4	4	4.55	24.61	79.8	4249.66	2	51	female	< 65 years	18–44 years	Non-Hispanic Black	PIR > 3.5	0	1-5 drinks/month	Never	>High school	Normal(18.5 to <25)	No	No Sleep Disorder	<7 h/night	> 30min	2	No depression
34631	36	2	3	5	5	26.68	85.5	15753.1	2	47	female	< 65 years	18–44 years	Non-Hispanic White	PIR > 3.5	0	1-5 drinks/month	Former	>High school	Overweight(25 to <30)	No	No Sleep Disorder	7–8 h/night	5–30min	3	No depression
34644	38	2	1	2	0.93	33.68	102.5	2573.11	2	52	female	< 65 years	18–44 years	Mexican American	PIR < 1.33	0	1-5 drinks/month	Never	<=High school	Obese(30 or greater)	Yes	No Sleep Disorder	7–8 h/night	5–30min	0	No depression
34650	21	2	2	5	5	35.94	91.9	8008.64	2	52	female	< 65 years	18–44 years	Other Hispanic	PIR > 3.5	0	1-5 drinks/month	Never	>High school	Obese(30 or greater)	No	No Sleep Disorder	<7 h/night	5–30min	3	No depression
34653	34	2	1	2	1.65	25.96	89.1	4819.57	1	57	female	< 65 years	18–44 years	Mexican American	PIR: 1.33–3.5	0	Non-drinker	Never	<=High school	Overweight(25 to <30)	No	No Sleep Disorder	<7 h/night	5–30min	9	No depression
34662	44	2	1	2	1.57	31.07	102	2145.99	1	58	female	< 65 years	18–44 years	Mexican American	PIR: 1.33–3.5	0	1-5 drinks/month	Current	<=High school	Obese(30 or greater)	No	Sleep Disorder	<7 h/night	> 30min	24	Severe depression
34667	23	2	1	3	1.2	18.28	69	2168.38	1	55	female	< 65 years	18–44 years	Mexican American	PIR < 1.33	0	Non-drinker	Former	>High school	Underweight(<18.5)	No	No Sleep Disorder	7–8 h/night	5–30min	0	No depression
34671	20	2	4	4	3.12	19.09	68.6	3422.03	1	49	female	< 65 years	18–44 years	Non-Hispanic Black	PIR: 1.33–3.5	0	Non-drinker	Never	>High school	Normal(18.5 to <25)	No	No Sleep Disorder	<7 h/night	> 30min	3	No depression
33047	58	2	5	5	5	37.09	106.7	14305.4	2	53	female	< 65 years	45–64 years	Other/multiracial	PIR > 3.5	0	10+ drinks/month	Former	>High school	Obese(30 or greater)	No	Sleep Disorder	<7 h/night	5–30min	1	No depression
33050	62	2	4	3	1.45	32.04	100.9	1691.74	2	56	female	< 65 years	45–64 years	Non-Hispanic Black	PIR: 1.33–3.5	1		Never	>High school	Obese(30 or greater)	No	Sleep Disorder	<7 h/night	5–30min	0	No depression
34681	39	2	3	4	4.13	30.38	88.7	15245.6	1	46	female	< 65 years	18–44 years	Non-Hispanic White	PIR > 3.5	0	1-5 drinks/month	Never	>High school	Obese(30 or greater)	No	No Sleep Disorder	7–8 h/night	5–30min	2	No depression
34687	34	2	4	4	1.34	31.02	92.4	5205.15	1	50	female	< 65 years	18–44 years	Non-Hispanic Black	PIR: 1.33–3.5	0	Non-drinker	Never	>High school	Obese(30 or greater)	No	No Sleep Disorder	<7 h/night	5–30min	4	No depression
34705	22	2	4	4	0.62	32.34	106	4625.93	1	49	female	< 65 years	18–44 years	Non-Hispanic Black	PIR < 1.33	0		Never	>High school	Obese(30 or greater)	No	No Sleep Disorder	<7 h/night	5–30min	0	No depression
34712	20	2	3	2	2.94	23.71	82.4	11148.3	1	46	female	< 65 years	18–44 years	Non-Hispanic White	PIR: 1.33–3.5	0	1-5 drinks/month	Never	<=High school	Normal(18.5 to <25)	No	Sleep Disorder	<7 h/night	5–30min	4	No depression
34719	24	2	3	2	5	39.74	114.3	942.648	2	46	female	< 65 years	18–44 years	Non-Hispanic White	PIR > 3.5	0	Non-drinker	Current	<=High school	Obese(30 or greater)	No	No Sleep Disorder	7–8 h/night	5–30min	4	No depression
33061	50	2	4	5	5	22.57	81.3	4043.27	1	52	female	< 65 years	45–64 years	Non-Hispanic Black	PIR > 3.5	0	10+ drinks/month	Never	>High school	Normal(18.5 to <25)	No	No Sleep Disorder	<7 h/night	5–30min	0	No depression
34722	25	2	3	3	3.92	38.4	123	929.934	2	48	female	< 65 years	18–44 years	Non-Hispanic White	PIR > 3.5	0	5-10 drinks/month	Former	>High school	Obese(30 or greater)	No	Sleep Disorder	>8 h/night	5–30min	9	No depression
34723	21	2	1	3	2.18	30.35	96.7	307.145	1	56	female	< 65 years	18–44 years	Mexican American	PIR: 1.33–3.5	0	Non-drinker	Never	>High school	Obese(30 or greater)	No	No Sleep Disorder	7–8 h/night	5–30min	5	No depression
33069	80	1	3	1	0.83	22.58	89.6	1795	2	46	male	>= 65 years	>= 65 years	Non-Hispanic White	PIR < 1.33	1	1-5 drinks/month	Never	<=High school	Normal(18.5 to <25)	No	No Sleep Disorder	7–8 h/night	5–30min	1	No depression
33071	69	2	3	2	0.91	30.71	97.7	5297.99	2	49	female	>= 65 years	>= 65 years	Non-Hispanic White	PIR < 1.33	1	Non-drinker	Never	<=High school	Obese(30 or greater)	Yes	Sleep Disorder	7–8 h/night	5–30min	0	No depression
34724	39	2	3	4	4.96	33.71	99.7	15245.6	1	46	female	< 65 years	18–44 years	Non-Hispanic White	PIR > 3.5	0	1-5 drinks/month	Former	>High school	Obese(30 or greater)	No	No Sleep Disorder	7–8 h/night	5–30min	0	No depression
34733	27	2	4	3	3.87	21.04	71.4	2925.17	1	51	female	< 65 years	18–44 years	Non-Hispanic Black	PIR > 3.5	0	Non-drinker	Never	>High school	Normal(18.5 to <25)	No	Sleep Disorder	<7 h/night	> 30min	8	No depression
33076	54	1	1	1	1.71	26.11	103.5	3037	1	53	male	< 65 years	45–64 years	Mexican American	PIR: 1.33–3.5	1	1-5 drinks/month	Former	<=High school	Overweight(25 to <30)	Yes	No Sleep Disorder	7–8 h/night	> 30min	2	No depression
33077	72	1	3	4	2.18	29.97	120	5666.93	1	48	male	>= 65 years	>= 65 years	Non-Hispanic White	PIR: 1.33–3.5	0	1-5 drinks/month	Former	>High school	Overweight(25 to <30)	Yes	Sleep Disorder	7–8 h/night	> 30min	1	No depression
34735	26	2	1	5	2.8	39.19	109.7	2772.34	1	54	female	< 65 years	18–44 years	Mexican American	PIR: 1.33–3.5	0	1-5 drinks/month	Former	>High school	Obese(30 or greater)	No	No Sleep Disorder	<7 h/night	< 5 min	0	No depression
34737	21	2	4	4	5	22.26	81	3400.22	1	51	female	< 65 years	18–44 years	Non-Hispanic Black	PIR > 3.5	0	1-5 drinks/month	Former	>High school	Normal(18.5 to <25)	No	No Sleep Disorder	7–8 h/night	5–30min	0	No depression
34739	21	2	3	2	3.61	25.54	100.5	1164.64	2	53	female	< 65 years	18–44 years	Non-Hispanic White	PIR > 3.5	0	Non-drinker	Never	<=High school	Overweight(25 to <30)	No	No Sleep Disorder	7–8 h/night	5–30min	0	No depression
34740	42	2	1	3	3.5	38.75	119.4	2246.61	2	54	female	< 65 years	18–44 years	Mexican American	PIR: 1.33–3.5	0	Non-drinker	Never	>High school	Obese(30 or greater)	No	Sleep Disorder	7–8 h/night	5–30min	8	No depression
34744	32	2	1	1	0.31	26.85	92.6	3510.84	1	56	female	< 65 years	18–44 years	Mexican American	PIR < 1.33	0	Non-drinker	Never	<=High school	Overweight(25 to <30)	No	No Sleep Disorder	7–8 h/night	5–30min	0	No depression
33086	56	1	3	5	2.3	26.52	104.4	11844.9	1	55	male	< 65 years	45–64 years	Non-Hispanic White	PIR: 1.33–3.5	0	1-5 drinks/month	Former	>High school	Overweight(25 to <30)	No	No Sleep Disorder	7–8 h/night	< 5 min	7	No depression
33088	46	2	3	4	5	24.53	85.7	17846	2	55	female	< 65 years	45–64 years	Non-Hispanic White	PIR > 3.5	0	5-10 drinks/month	Never	>High school	Normal(18.5 to <25)	No	Sleep Disorder	<7 h/night	> 30min	4	No depression
34747	30	2	3	3	2.21	25.55	89.4	15143.2	1	50	female	< 65 years	18–44 years	Non-Hispanic White	PIR: 1.33–3.5	0	Non-drinker	Former	>High school	Overweight(25 to <30)	No	No Sleep Disorder	<7 h/night	5–30min	1	No depression
33093	74	1	3	3	3.03	45.74	140	6318.74	2	46	male	>= 65 years	>= 65 years	Non-Hispanic White	PIR: 1.33–3.5	1	Non-drinker	Never	>High school	Obese(30 or greater)	Yes	No Sleep Disorder	>8 h/night	5–30min	0	No depression
34752	22	2	1	1	1.59			0	1	48	female	< 65 years	18–44 years	Mexican American	PIR: 1.33–3.5	0		Never	<=High school		No	No Sleep Disorder	<7 h/night	> 30min	0	No depression
34792	20	2	1	4	1.51	20.91	87.2	2743.11	2	57	female	< 65 years	18–44 years	Mexican American	PIR: 1.33–3.5	1	Non-drinker	Never	>High school	Normal(18.5 to <25)	No	No Sleep Disorder	7–8 h/night	5–30min	4	No depression
33096	81	1	4	5	5	21.44	82.8	1404.48	1	51	male	>= 65 years	>= 65 years	Non-Hispanic Black	PIR > 3.5	1		Never	>High school	Normal(18.5 to <25)	No	No Sleep Disorder	7–8 h/night	5–30min	0	No depression
33099	51	2	3	5	4.7	27.76	87.2	16124.3	1	56	female	< 65 years	45–64 years	Non-Hispanic White	PIR > 3.5	0	1-5 drinks/month	Never	>High school	Overweight(25 to <30)	No	No Sleep Disorder	7–8 h/night	5–30min	1	No depression
34793	19	2	1		0.49	20.97	69.5	1014.95	1	50	female	< 65 years	18–44 years	Mexican American	PIR < 1.33	0		Never		Normal(18.5 to <25)	No	No Sleep Disorder	7–8 h/night	5–30min	0	No depression
34798	34	2	3	5	3.62	29.15	114.2	1309.48	1	54	female	< 65 years	18–44 years	Non-Hispanic White	PIR > 3.5	0	Non-drinker	Never	>High school	Overweight(25 to <30)	No	Sleep Disorder	<7 h/night	5–30min	5	No depression
34799	28	2	3	3	3.11	28.81	105.9	749.55	1	44	female	< 65 years	18–44 years	Non-Hispanic White	PIR: 1.33–3.5	0	Non-drinker	Never	>High school	Overweight(25 to <30)	No	No Sleep Disorder	7–8 h/night	5–30min	3	No depression
33107	57	2	4	5	5	36.12	91.7	4639.24	1	49	female	< 65 years	45–64 years	Non-Hispanic Black	PIR > 3.5	1	Non-drinker	Never	>High school	Obese(30 or greater)	No	Sleep Disorder	<7 h/night	> 30min	2	No depression
33108	81	2	3	2		21.21	80.5	4725.55	1	55	female	>= 65 years	>= 65 years	Non-Hispanic White		1	Non-drinker	Never	<=High school	Normal(18.5 to <25)	No	No Sleep Disorder	<7 h/night	5–30min	3	No depression
34801	19	2	1			38.65		710.068	1	58	female	< 65 years	18–44 years	Mexican American		0		Never		Obese(30 or greater)	No	No Sleep Disorder	<7 h/night	< 5 min	0	No depression
34821	18	2	3			17.95	66.8	6095.37	1	46	female	< 65 years	18–44 years	Non-Hispanic White		0		Never		Underweight(<18.5)	No	No Sleep Disorder	7–8 h/night	5–30min	1	No depression
33114	64	1	3	4	1.36	28.25	99.4	4864.81	2	44	male	< 65 years	45–64 years	Non-Hispanic White	PIR: 1.33–3.5	1	1-5 drinks/month	Former	>High school	Overweight(25 to <30)	Yes	Sleep Disorder	<7 h/night	> 30min	18	Moderate to severe depression
34823	25	2	1	1				0	1	58	female	< 65 years	18–44 years	Mexican American		0		Never	<=High school		No	No Sleep Disorder	7–8 h/night	5–30min	0	No depression
33117	45	1	4	4	3.31	25.03		3437.76	2	51	male	< 65 years	45–64 years	Non-Hispanic Black	PIR: 1.33–3.5	1		Never	>High school	Overweight(25 to <30)	No	Sleep Disorder	<7 h/night	> 30min	0	No depression
33121	49	1	4	3	1.88	23.13	87.9	4210.7	1	50	male	< 65 years	45–64 years	Non-Hispanic Black	PIR: 1.33–3.5	0	1-5 drinks/month	Current	>High school	Normal(18.5 to <25)	No	No Sleep Disorder	7–8 h/night	5–30min	0	No depression
34824	34	2	1	3	0.97	20.36	80.8	2638.88	1	58	female	< 65 years	18–44 years	Mexican American	PIR < 1.33	0	5-10 drinks/month	Current	>High school	Normal(18.5 to <25)	No	No Sleep Disorder	<7 h/night	5–30min	0	No depression
33123	52	2	3	4	5	32.42	106.4	14124.1	1	47	female	< 65 years	45–64 years	Non-Hispanic White	PIR > 3.5	0	Non-drinker	Current	>High school	Obese(30 or greater)	Yes	Sleep Disorder	<7 h/night	5–30min	1	No depression
33126	59	1	3	4	2.24			0	2	46	male	< 65 years	45–64 years	Non-Hispanic White	PIR: 1.33–3.5	1		Current	>High school		No	No Sleep Disorder	7–8 h/night	> 30min	0	No depression
34832	19	2	5		5	25.41	89.9	4188.54	2	52	female	< 65 years	18–44 years	Other/multiracial	PIR > 3.5	0		Never		Overweight(25 to <30)	No	Sleep Disorder	7–8 h/night	5–30min	0	No depression
34838	31	2	4	3	0.2	32.21	96.1	4249.66	1	49	female	< 65 years	18–44 years	Non-Hispanic Black	PIR < 1.33	0	Non-drinker	Current	>High school	Obese(30 or greater)	No	No Sleep Disorder	<7 h/night	5–30min	0	No depression
34858	37	2	4	4	1.68	34.08	95.4	4498.72	1	55	female	< 65 years	18–44 years	Non-Hispanic Black	PIR: 1.33–3.5	0	1-5 drinks/month	Never	>High school	Obese(30 or greater)	No	Sleep Disorder	<7 h/night	5–30min	1	No depression
34865	18	2	1		0.37	23.84	80.2	880.236	1	47	female	< 65 years	18–44 years	Mexican American	PIR < 1.33	0		Never		Normal(18.5 to <25)	No	No Sleep Disorder	<7 h/night	5–30min	1	No depression
34869	29	2	4	4	0.9	30.71	93.8	3694.19	2	49	female	< 65 years	18–44 years	Non-Hispanic Black	PIR < 1.33	1	Non-drinker	Never	>High school	Obese(30 or greater)	No	Sleep Disorder	<7 h/night	5–30min	0	No depression
34881	26	2	3	5	5	31.15	112	1074.03	2	47	female	< 65 years	18–44 years	Non-Hispanic White	PIR > 3.5	1	1-5 drinks/month	Former	>High school	Obese(30 or greater)	No	No Sleep Disorder	>8 h/night	< 5 min	2	No depression
34882	28	2	4	5	5	26.55	86.8	3657.71	2	50	female	< 65 years	18–44 years	Non-Hispanic Black	PIR > 3.5	0	1-5 drinks/month	Never	>High school	Overweight(25 to <30)	No	No Sleep Disorder	7–8 h/night	5–30min	0	No depression
34885	40	2	3	5	4.39	24.52	80.1	13163.9	2	44	female	< 65 years	18–44 years	Non-Hispanic White	PIR > 3.5	0	1-5 drinks/month	Never	>High school	Normal(18.5 to <25)	No	No Sleep Disorder	<7 h/night	5–30min	0	No depression
33144	58	1	3	5	5	34.58	124.6	9954.61	2	52	male	< 65 years	45–64 years	Non-Hispanic White	PIR > 3.5	0	Non-drinker	Never	>High school	Obese(30 or greater)	No	Sleep Disorder	7–8 h/night	5–30min	0	No depression
34886	43	2	1	1	3.12	27.95	92	3287.2	1	56	female	< 65 years	18–44 years	Mexican American	PIR: 1.33–3.5	0	Non-drinker	Never	<=High school	Overweight(25 to <30)	No	Sleep Disorder	<7 h/night	> 30min	12	Moderate depression
33153	82	1	3	5	5	29.63	116.7	3210.73	2	44	male	>= 65 years	>= 65 years	Non-Hispanic White	PIR > 3.5	0	10+ drinks/month	Never	>High school	Overweight(25 to <30)	Yes	No Sleep Disorder	<7 h/night	5–30min	1	No depression
33154	46	1	1	3	1.37	40.91	124.7	3254.08	1	56	male	< 65 years	45–64 years	Mexican American	PIR: 1.33–3.5	1	5-10 drinks/month	Current	>High school	Obese(30 or greater)	Yes	Sleep Disorder	<7 h/night	5–30min	4	No depression
34906	44	2	3	5	0.52	23.49	79.8	17846	1	57	female	< 65 years	18–44 years	Non-Hispanic White	PIR < 1.33	0	1-5 drinks/month	Never	>High school	Normal(18.5 to <25)	No	No Sleep Disorder	<7 h/night	5–30min	1	No depression
34914	28	2	1	5	4.97	37.19	109.7	2346.07	2	58	female	< 65 years	18–44 years	Mexican American	PIR > 3.5	0	Non-drinker	Never	>High school	Obese(30 or greater)	No	No Sleep Disorder	<7 h/night	< 5 min	0	No depression
33162	51	1	1	3	2.8	37.1	120.7	3254.08	1	56	male	< 65 years	45–64 years	Mexican American	PIR: 1.33–3.5	1	Non-drinker	Never	>High school	Obese(30 or greater)	No	Sleep Disorder	<7 h/night	> 30min	2	No depression
34919	28	2	4	2	0.48	24.49	89	3613.35	2	57	female	< 65 years	18–44 years	Non-Hispanic Black	PIR < 1.33	0	10+ drinks/month	Current	<=High school	Normal(18.5 to <25)	No	Sleep Disorder	<7 h/night	5–30min	24	Severe depression
34921	34	2	3	5				0	1	58	female	< 65 years	18–44 years	Non-Hispanic White		0		Never	>High school		No	Sleep Disorder	<7 h/night	> 30min	0	No depression
34922	40	2	3	5	5	19.68	68.4	14211.1	1	47	female	< 65 years	18–44 years	Non-Hispanic White	PIR > 3.5	0	5-10 drinks/month	Never	>High school	Normal(18.5 to <25)	No	No Sleep Disorder	7–8 h/night	5–30min	3	No depression
33168	52	1	3	3	0	25.54	107	4509.64	2	44	male	< 65 years	45–64 years	Non-Hispanic White	PIR < 1.33	0	10+ drinks/month	Current	>High school	Overweight(25 to <30)	No	Sleep Disorder	>8 h/night	5–30min	3	No depression
34939	35	2	3	4	1.38	39.45	115.2	8645.85	1	47	female	< 65 years	18–44 years	Non-Hispanic White	PIR: 1.33–3.5	1	Non-drinker	Never	>High school	Obese(30 or greater)	No	Sleep Disorder	<7 h/night	< 5 min	9	No depression
34945	24	2	4	4	0.84	32.08	118	3646.53	2	44	female	< 65 years	18–44 years	Non-Hispanic Black	PIR < 1.33	0	1-5 drinks/month	Never	>High school	Obese(30 or greater)	No	No Sleep Disorder	<7 h/night	5–30min	0	No depression
34947	29	2	1	3	0.93	26.67	84.8	2820.57	1	48	female	< 65 years	18–44 years	Mexican American	PIR < 1.33	1		Current	>High school	Overweight(25 to <30)	No	Sleep Disorder	7–8 h/night	> 30min	0	No depression
34952	25	2	1	3	3.01	23.4	88.2	2420.89	2	58	female	< 65 years	18–44 years	Mexican American	PIR: 1.33–3.5	0	Non-drinker	Never	>High school	Normal(18.5 to <25)	No	No Sleep Disorder	<7 h/night	5–30min	1	No depression
33178	45	2	3	3		26.47	89	12552	2	51	female	< 65 years	45–64 years	Non-Hispanic White		1		Former	>High school	Overweight(25 to <30)	No	No Sleep Disorder	7–8 h/night	> 30min	0	No depression
34955	34	2	3	5	5	21.97	78.9	13016.4	1	52	female	< 65 years	18–44 years	Non-Hispanic White	PIR > 3.5	0	1-5 drinks/month	Never	>High school	Normal(18.5 to <25)	No	No Sleep Disorder	7–8 h/night	5–30min	1	No depression
33182	73	1	3	3	1.19	32.45	112.6	3050.2	1	46	male	>= 65 years	>= 65 years	Non-Hispanic White	PIR < 1.33	1	1-5 drinks/month	Former	>High school	Obese(30 or greater)	Yes	No Sleep Disorder	7–8 h/night	> 30min	15	Moderate to severe depression
34977	23	2	4	4	1.45	52.4	143.8	4018.25	1	52	female	< 65 years	18–44 years	Non-Hispanic Black	PIR: 1.33–3.5	1	1-5 drinks/month	Never	>High school	Obese(30 or greater)	No	No Sleep Disorder	7–8 h/night	5–30min	0	No depression
33184	77	1	1	1	0.39	27.83	94	926.483	1	53	male	>= 65 years	>= 65 years	Mexican American	PIR < 1.33	0	Non-drinker	Never	<=High school	Overweight(25 to <30)	No	No Sleep Disorder	<7 h/night	5–30min	0	No depression
34980	19	2	1		0.98	21.13	85.2	592.624	2	57	female	< 65 years	18–44 years	Mexican American	PIR < 1.33	0		Never		Normal(18.5 to <25)	No	No Sleep Disorder	7–8 h/night	5–30min	0	No depression
34985	30	2	1	3	1.86	21.52	75	4162.07	1	56	female	< 65 years	18–44 years	Mexican American	PIR: 1.33–3.5	0	1-5 drinks/month	Never	>High school	Normal(18.5 to <25)	No	Sleep Disorder	<7 h/night	5–30min	16	Moderate to severe depression
34991	18	2	1		1.19	26.05	90.1	601.493	2	49	female	< 65 years	18–44 years	Mexican American	PIR < 1.33	0		Never		Overweight(25 to <30)	No	No Sleep Disorder	7–8 h/night	5–30min	8	No depression
33191	47	1	5	3	0.88	23.88	88.6	4938.85	1	45	male	< 65 years	45–64 years	Other/multiracial	PIR < 1.33	0	10+ drinks/month	Current	>High school	Normal(18.5 to <25)	No	No Sleep Disorder	<7 h/night	5–30min	0	No depression
33192	47	2	3	4	1.2	30.64	108.3	5830.04	2	49	female	< 65 years	45–64 years	Non-Hispanic White	PIR < 1.33	0	5-10 drinks/month	Current	>High school	Obese(30 or greater)	No	Sleep Disorder	<7 h/night	> 30min	11	Moderate depression
34998	31	2	3	4	3.5	23.87	81.3	13718.8	2	54	female	< 65 years	18–44 years	Non-Hispanic White	PIR: 1.33–3.5	0	1-5 drinks/month	Never	>High school	Normal(18.5 to <25)	No	Sleep Disorder	<7 h/night	5–30min	4	No depression
35001	33	2	1	3	0.62	26.56	78.3	335.826	1	55	female	< 65 years	18–44 years	Mexican American	PIR < 1.33	0	Non-drinker	Never	>High school	Overweight(25 to <30)	No	No Sleep Disorder	<7 h/night	5–30min	4	No depression
33197	85	2	3	4	5	26.15	95.1	4956.17	2	46	female	>= 65 years	>= 65 years	Non-Hispanic White	PIR > 3.5	0	1-5 drinks/month	Former	>High school	Overweight(25 to <30)	No	No Sleep Disorder	>8 h/night	< 5 min	0	No depression
35002	24	2	3	4	1.99	21.3	74.6	10356.1	1	54	female	< 65 years	18–44 years	Non-Hispanic White	PIR: 1.33–3.5	0	1-5 drinks/month	Former	>High school	Normal(18.5 to <25)	No	Sleep Disorder	7–8 h/night	5–30min	8	No depression
33200	50	2	4	2	1.52	41.35	124.9	3704.82	2	49	female	< 65 years	45–64 years	Non-Hispanic Black	PIR: 1.33–3.5	1	Non-drinker	Current	<=High school	Obese(30 or greater)	No	No Sleep Disorder	<7 h/night	> 30min	9	No depression
33201	51	2	3	4	2.71	29.47	103.9	5420.43	2	52	female	< 65 years	45–64 years	Non-Hispanic White	PIR: 1.33–3.5	1		Never	>High school	Overweight(25 to <30)	Yes	Sleep Disorder	<7 h/night	> 30min	0	No depression
35009	25	2	3	4	3.11	33.17		10549.9	1	53	female	< 65 years	18–44 years	Non-Hispanic White	PIR: 1.33–3.5	0		Never	>High school	Obese(30 or greater)	No	Sleep Disorder	7–8 h/night	5–30min	0	No depression
35010	38	2	3	5	5	21.2	79.1	12404.7	2	51	female	< 65 years	18–44 years	Non-Hispanic White	PIR > 3.5	1	5-10 drinks/month	Never	>High school	Normal(18.5 to <25)	No	No Sleep Disorder	<7 h/night	5–30min	1	No depression
33207	62	2	3	2	1.46	21.22	90.7	11759.4	1	56	female	< 65 years	45–64 years	Non-Hispanic White	PIR: 1.33–3.5	1	10+ drinks/month	Current	<=High school	Normal(18.5 to <25)	No	No Sleep Disorder	7–8 h/night	5–30min	5	No depression
33209	73	2	1	1	1.09	28.71		1497.95	1	55	female	>= 65 years	>= 65 years	Mexican American	PIR < 1.33	1		Never	<=High school	Overweight(25 to <30)	Yes	No Sleep Disorder	7–8 h/night	5–30min	0	No depression
33213	50	2	4	4	4.08	23.64	67.9	3853.25	2	51	female	< 65 years	45–64 years	Non-Hispanic Black	PIR > 3.5	0	1-5 drinks/month	Former	>High school	Normal(18.5 to <25)	No	Sleep Disorder	<7 h/night	> 30min	2	No depression
33214	62	1	4	4	5	29.01	98.5	1213.02	1	51	male	< 65 years	45–64 years	Non-Hispanic Black	PIR > 3.5	1	5-10 drinks/month	Former	>High school	Overweight(25 to <30)	No	No Sleep Disorder	<7 h/night	5–30min	0	No depression
35015	28	2	3	5	2	29.82	99.5	1127.44	2	53	female	< 65 years	18–44 years	Non-Hispanic White	PIR: 1.33–3.5	0	1-5 drinks/month	Never	>High school	Overweight(25 to <30)	No	No Sleep Disorder	7–8 h/night	5–30min	1	No depression
35022	29	2	3	5	4.82	17.79	69	10321.7	1	54	female	< 65 years	18–44 years	Non-Hispanic White	PIR > 3.5	0	Non-drinker	Never	>High school	Underweight(<18.5)	No	No Sleep Disorder	7–8 h/night	5–30min	2	No depression
33223	45	1	3	3	0.6	27.84	100.7	16237.8	2	53	male	< 65 years	45–64 years	Non-Hispanic White	PIR < 1.33	0		Never	>High school	Overweight(25 to <30)	No	No Sleep Disorder	7–8 h/night	5–30min	0	No depression
35027	25	2	2	4	2.58	29.24	103.2	739.423	1	51	female	< 65 years	18–44 years	Other Hispanic	PIR: 1.33–3.5	0	Non-drinker	Never	>High school	Overweight(25 to <30)	No	No Sleep Disorder	7–8 h/night	5–30min	0	No depression
35034	18	2	4		0.21	26.04	82.8	1107.13	1	49	female	< 65 years	18–44 years	Non-Hispanic Black	PIR < 1.33	0		Never		Overweight(25 to <30)	No	No Sleep Disorder	<7 h/night	> 30min	1	No depression
35038	37	2	3	5	5	32.48	102.2	10974.4	1	58	female	< 65 years	18–44 years	Non-Hispanic White	PIR > 3.5	0	1-5 drinks/month	Never	>High school	Obese(30 or greater)	No	No Sleep Disorder	7–8 h/night	< 5 min	2	No depression
35042	23	2	3	2	2.61	34.02	123.4	800.613	1	48	female	< 65 years	18–44 years	Non-Hispanic White	PIR: 1.33–3.5	0	Non-drinker	Never	<=High school	Obese(30 or greater)	No	No Sleep Disorder	>8 h/night	5–30min	2	No depression
35045	24	2	1	1	0.95	35.33	104	2638.68	1	56	female	< 65 years	18–44 years	Mexican American	PIR < 1.33	0		Never	<=High school	Obese(30 or greater)	No	Sleep Disorder	7–8 h/night	5–30min	0	No depression
35047	36	2	1	2	1.04	32.48	100.7	3870.17	1	54	female	< 65 years	18–44 years	Mexican American	PIR < 1.33	0	1-5 drinks/month	Current	<=High school	Obese(30 or greater)	No	No Sleep Disorder	>8 h/night	5–30min	5	No depression
35048	31	2	5	5	5	20.23	76.3	1020.52	1	58	female	< 65 years	18–44 years	Other/multiracial	PIR > 3.5	0	1-5 drinks/month	Former	>High school	Normal(18.5 to <25)	No	No Sleep Disorder	7–8 h/night	5–30min	4	No depression
33235	66	1	3	5	3.74	26.06	103	9134.19	1	55	male	>= 65 years	>= 65 years	Non-Hispanic White	PIR > 3.5	0	1-5 drinks/month	Current	>High school	Overweight(25 to <30)	No	No Sleep Disorder	7–8 h/night	5–30min	1	No depression
33236	68	2	3	4	3.18	30	95.9	11368.6	2	47	female	>= 65 years	>= 65 years	Non-Hispanic White	PIR: 1.33–3.5	1	1-5 drinks/month	Former	>High school	Obese(30 or greater)	Yes	Sleep Disorder	7–8 h/night	5–30min	4	No depression
35051	25	2	1	4	1.68	22.22	78.8	3333.03	2	55	female	< 65 years	18–44 years	Mexican American	PIR: 1.33–3.5	0	Non-drinker	Former	>High school	Normal(18.5 to <25)	No	No Sleep Disorder	7–8 h/night	5–30min	0	No depression
35056	35	2	4	4	0.72	25.87	87	4498.72	1	55	female	< 65 years	18–44 years	Non-Hispanic Black	PIR < 1.33	0	1-5 drinks/month	Current	>High school	Overweight(25 to <30)	No	No Sleep Disorder	<7 h/night	5–30min	8	No depression
33240	46	1	3	5	5	26.45	98.5	16420.2	2	53	male	< 65 years	45–64 years	Non-Hispanic White	PIR > 3.5	0	1-5 drinks/month	Never	>High school	Overweight(25 to <30)	No	No Sleep Disorder	<7 h/night	5–30min	2	No depression
35058	32	2	3	5	4.5	24.16	83.7	13352.9	2	50	female	< 65 years	18–44 years	Non-Hispanic White	PIR > 3.5	0	1-5 drinks/month	Never	>High school	Normal(18.5 to <25)	No	No Sleep Disorder	>8 h/night	5–30min	1	No depression
35070	18	2	1		0.51	23.81	86	865.247	2	55	female	< 65 years	18–44 years	Mexican American	PIR < 1.33	0		Never		Normal(18.5 to <25)	No	No Sleep Disorder	7–8 h/night	5–30min	1	No depression
35084	32	2	1	3		27	89.7	614.729	2	55	female	< 65 years	18–44 years	Mexican American		0	Non-drinker	Never	>High school	Overweight(25 to <30)	No	Sleep Disorder	7–8 h/night	5–30min	4	No depression
35085	32	2	3	5	5			0	1	52	female	< 65 years	18–44 years	Non-Hispanic White	PIR > 3.5	0		Never	>High school		No	No Sleep Disorder	7–8 h/night	5–30min	0	No depression
33246	73	2	3	4	3.41	35.2	120.8	5810.26	2	56	female	>= 65 years	>= 65 years	Non-Hispanic White	PIR: 1.33–3.5	1	1-5 drinks/month	Never	>High school	Obese(30 or greater)	No	Sleep Disorder	7–8 h/night	5–30min	2	No depression
33247	55	2	3	5	4.52	27.34	98.3	10384.5	2	56	female	< 65 years	45–64 years	Non-Hispanic White	PIR > 3.5	1	10+ drinks/month	Never	>High school	Overweight(25 to <30)	No	No Sleep Disorder	<7 h/night	5–30min	6	No depression
35091	36	2	5	5	3.5	20.96	76.9	13779.4	2	48	female	< 65 years	18–44 years	Other/multiracial	PIR: 1.33–3.5	0	Non-drinker	Never	>High school	Normal(18.5 to <25)	No	No Sleep Disorder	7–8 h/night	5–30min	1	No depression
35095	18	2	4		5	29.79	97	864.715	1	51	female	< 65 years	18–44 years	Non-Hispanic Black	PIR > 3.5	0		Never		Overweight(25 to <30)	No	No Sleep Disorder	7–8 h/night	5–30min	0	No depression
35097	32	2	4	3	1.81	27.88	86.3	3768.19	2	52	female	< 65 years	18–44 years	Non-Hispanic Black	PIR: 1.33–3.5	0	1-5 drinks/month	Never	>High school	Overweight(25 to <30)	No	No Sleep Disorder	<7 h/night	> 30min	7	No depression
33260	67	1	3	2	1.36	28.54	115.1	4605.39	2	51	male	>= 65 years	>= 65 years	Non-Hispanic White	PIR: 1.33–3.5	1	Non-drinker	Former	<=High school	Overweight(25 to <30)	No	No Sleep Disorder	7–8 h/night	< 5 min	9	No depression
33261	51	1	3	3	5	27.56	100.8	13952.7	1	46	male	< 65 years	45–64 years	Non-Hispanic White	PIR > 3.5	1	10+ drinks/month	Former	>High school	Overweight(25 to <30)	No	No Sleep Disorder	<7 h/night	< 5 min	1	No depression
33263	61	1	1	1	0.63	19.47	75.4	769.235	1	57	male	< 65 years	45–64 years	Mexican American	PIR < 1.33	0	1-5 drinks/month	Current	<=High school	Normal(18.5 to <25)	No	Sleep Disorder	<7 h/night	> 30min	3	No depression
35102	23	2	4	4	2.65	23.5	84	821.002	2	51	female	< 65 years	18–44 years	Non-Hispanic Black	PIR: 1.33–3.5	0	1-5 drinks/month	Never	>High school	Normal(18.5 to <25)	No	No Sleep Disorder	7–8 h/night	< 5 min	1	No depression
33265	85	1	3	4	4.39	26.82	100.1	3514.56	1	47	male	>= 65 years	>= 65 years	Non-Hispanic White	PIR > 3.5	0	10+ drinks/month	Former	>High school	Overweight(25 to <30)	No	No Sleep Disorder	7–8 h/night	5–30min	1	No depression
33268	64	2	3	4	2.65			0	1	46	female	< 65 years	45–64 years	Non-Hispanic White	PIR: 1.33–3.5	0		Never	>High school		No	No Sleep Disorder	7–8 h/night	> 30min	0	No depression
35110	18	2	1		1.08	29.51	88.9	410.156	2	56	female	< 65 years	18–44 years	Mexican American	PIR < 1.33	0		Never		Overweight(25 to <30)	No	No Sleep Disorder	7–8 h/night	5–30min	4	No depression
33271	68	1	4	1	0.91	23.02	90.4	1421.57	2	49	male	>= 65 years	>= 65 years	Non-Hispanic Black	PIR < 1.33	1	Non-drinker	Former	<=High school	Normal(18.5 to <25)	No	No Sleep Disorder	7–8 h/night	5–30min	0	No depression
35112	20	2	2	3	1.16	24.84	86.5	3970.9	1	57	female	< 65 years	18–44 years	Other Hispanic	PIR < 1.33	0	1-5 drinks/month	Never	>High school	Normal(18.5 to <25)	No	No Sleep Disorder	>8 h/night	5–30min	9	No depression
35113	21	2	4	4	1.29	31.12	93.2	4321.14	1	47	female	< 65 years	18–44 years	Non-Hispanic Black	PIR < 1.33	1		Current	>High school	Obese(30 or greater)	No	Sleep Disorder	<7 h/night	> 30min	0	No depression
33274	53	2	4	3	2.3	23.45	81.3	4248.42	2	54	female	< 65 years	45–64 years	Non-Hispanic Black	PIR: 1.33–3.5	1	Non-drinker	Never	>High school	Normal(18.5 to <25)	Yes	No Sleep Disorder	<7 h/night	5–30min	0	No depression
35124	25	2	1	1	1.83			0	2	54	female	< 65 years	18–44 years	Mexican American	PIR: 1.33–3.5	0		Never	<=High school		No	No Sleep Disorder	7–8 h/night	5–30min	0	No depression
33277	77	2	4	1	1.48	35.31	113.5	2843.33	1	55	female	>= 65 years	>= 65 years	Non-Hispanic Black	PIR: 1.33–3.5	1	1-5 drinks/month	Former	<=High school	Obese(30 or greater)	No	Sleep Disorder	<7 h/night	5–30min	11	Moderate depression
35127	29	2	4	4	1.03	30.55		3443.45	1	44	female	< 65 years	18–44 years	Non-Hispanic Black	PIR < 1.33	0		Never	>High school	Obese(30 or greater)	No	No Sleep Disorder	<7 h/night	< 5 min	0	No depression
35137	19	2	1		0.31	24.04	81.1	628.059	1	56	female	< 65 years	18–44 years	Mexican American	PIR < 1.33	0		Never		Normal(18.5 to <25)	No	No Sleep Disorder	<7 h/night	5–30min	14	Moderate depression
35138	29	2	4	4	2.71	35.44	120.3	792.011	2	49	female	< 65 years	18–44 years	Non-Hispanic Black	PIR: 1.33–3.5	0	10+ drinks/month	Former	>High school	Obese(30 or greater)	No	No Sleep Disorder	<7 h/night	5–30min	2	No depression
33284	53	2	4	5	5	31.01		3657.03	2	50	female	< 65 years	45–64 years	Non-Hispanic Black	PIR > 3.5	1		Never	>High school	Obese(30 or greater)	Yes	Sleep Disorder	<7 h/night	5–30min	0	No depression
33285	81	1	3	1	3.86	24.16	93.7	3807.1	2	46	male	>= 65 years	>= 65 years	Non-Hispanic White	PIR > 3.5	1	Non-drinker	Never	<=High school	Normal(18.5 to <25)	No	No Sleep Disorder	7–8 h/night	5–30min	3	No depression
35139	18	2	4		0	22.36	69.8	1107.13	1	49	female	< 65 years	18–44 years	Non-Hispanic Black	PIR < 1.33	0		Never		Normal(18.5 to <25)	No	No Sleep Disorder	<7 h/night	5–30min	0	No depression
35149	29	2	3	3	3.49	34.65	102	9376.08	2	44	female	< 65 years	18–44 years	Non-Hispanic White	PIR: 1.33–3.5	0	1-5 drinks/month	Never	>High school	Obese(30 or greater)	No	No Sleep Disorder	<7 h/night	5–30min	0	No depression
33290	85	1	3	1	1.89	23.92		3448.48	2	46	male	>= 65 years	>= 65 years	Non-Hispanic White	PIR: 1.33–3.5	0		Never	<=High school	Normal(18.5 to <25)	No	No Sleep Disorder	>8 h/night	5–30min	0	No depression
33291	79	1	3	5	1.14	23.16	87.4	2355.28	2	50	male	>= 65 years	>= 65 years	Non-Hispanic White	PIR < 1.33	0	10+ drinks/month	Former	>High school	Normal(18.5 to <25)	No	Sleep Disorder	>8 h/night	5–30min	8	No depression
33294	60	2	4	5	2.49	55.58		1804.55	1	51	female	< 65 years	45–64 years	Non-Hispanic Black	PIR: 1.33–3.5	1	Non-drinker	Former	>High school	Obese(30 or greater)	Yes	No Sleep Disorder	<7 h/night	< 5 min	2	No depression
33300	48	2	1	2	1.6	24.48	83.7	2797.86	2	57	female	< 65 years	45–64 years	Mexican American	PIR: 1.33–3.5	0	Non-drinker	Former	<=High school	Normal(18.5 to <25)	No	No Sleep Disorder	<7 h/night	5–30min	0	No depression
33302	56	1	3	4	3.79	30.68	113.5	12688	2	54	male	< 65 years	45–64 years	Non-Hispanic White	PIR > 3.5	0	wait	Never	>High school	Obese(30 or greater)	No	No Sleep Disorder	<7 h/night	5–30min	3	No depression
35154	23	2	3	4	0.77	38.42	124	9030.48	1	48	female	< 65 years	18–44 years	Non-Hispanic White	PIR < 1.33	0	1-5 drinks/month	Never	>High school	Obese(30 or greater)	No	No Sleep Disorder	>8 h/night	> 30min	8	No depression
33307	51	1	4	3	0.05	35.08		3910.19	2	54	male	< 65 years	45–64 years	Non-Hispanic Black	PIR < 1.33	1		Never	>High school	Obese(30 or greater)	Yes	Sleep Disorder	<7 h/night	5–30min	0	No depression
35155	41	2	4	5	5	34.34	111.6	3416.68	2	52	female	< 65 years	18–44 years	Non-Hispanic Black	PIR > 3.5	1	1-5 drinks/month	Never	>High school	Obese(30 or greater)	No	No Sleep Disorder	7–8 h/night	5–30min	0	No depression
35159	25	2	4	4	3.12	28.07	93	733.662	1	51	female	< 65 years	18–44 years	Non-Hispanic Black	PIR: 1.33–3.5	0	Non-drinker	Never	>High school	Overweight(25 to <30)	No	No Sleep Disorder	<7 h/night	> 30min	4	No depression
35162	25	2	3	2	2.18	33.48	113.3	10201.6	1	47	female	< 65 years	18–44 years	Non-Hispanic White	PIR: 1.33–3.5	0	10+ drinks/month	Former	<=High school	Obese(30 or greater)	No	No Sleep Disorder	<7 h/night	> 30min	5	No depression
35166	42	2	3	4	1.95	28.63	90.4	4931.23	1	44	female	< 65 years	18–44 years	Non-Hispanic White	PIR: 1.33–3.5	1	Non-drinker	Never	>High school	Overweight(25 to <30)	No	Sleep Disorder	<7 h/night	5–30min	5	No depression
33316	74	1	3	3	1.39	24.87	93.6	2848.59	2	53	male	>= 65 years	>= 65 years	Non-Hispanic White	PIR: 1.33–3.5	1	10+ drinks/month	Former	>High school	Normal(18.5 to <25)	No	No Sleep Disorder	7–8 h/night	5–30min	0	No depression
35167	19	2	1		0.56	19.08	65	878.346	2	49	female	< 65 years	18–44 years	Mexican American	PIR < 1.33	0		Never		Normal(18.5 to <25)	No	No Sleep Disorder	7–8 h/night	5–30min	0	No depression
33319	46	2	4	3	1	26.72	89.4	3828.69	2	51	female	< 65 years	45–64 years	Non-Hispanic Black	PIR < 1.33	0		Current	>High school	Overweight(25 to <30)	No	No Sleep Disorder	7–8 h/night	5–30min	0	No depression
33320	85	2	4	2	1.02	23.64	90.8	3174.44	2	58	female	>= 65 years	>= 65 years	Non-Hispanic Black	PIR < 1.33	0	1-5 drinks/month	Never	<=High school	Normal(18.5 to <25)	No	Sleep Disorder	7–8 h/night	5–30min	5	No depression
33321	63	1	3	4	3.41	26.24	98	9024.5	2	50	male	< 65 years	45–64 years	Non-Hispanic White	PIR: 1.33–3.5	1	10+ drinks/month	Never	>High school	Overweight(25 to <30)	No	No Sleep Disorder	7–8 h/night	5–30min	0	No depression
35172	35	2	3	5	4.68	25.15	100.2	1218.24	1	55	female	< 65 years	18–44 years	Non-Hispanic White	PIR > 3.5	0	1-5 drinks/month	Former	>High school	Overweight(25 to <30)	No	No Sleep Disorder	7–8 h/night	5–30min	2	No depression
33324	70	1	1	1		26.52	102.5	2177.47	2	53	male	>= 65 years	>= 65 years	Mexican American		0	1-5 drinks/month	Current	<=High school	Overweight(25 to <30)	No	Sleep Disorder	7–8 h/night	5–30min	0	No depression
35180	33	2	4	2	3.85	23.71	86.4	2620.32	2	45	female	< 65 years	18–44 years	Non-Hispanic Black	PIR > 3.5	0	Non-drinker	Current	<=High school	Normal(18.5 to <25)	No	No Sleep Disorder	7–8 h/night	5–30min	13	Moderate depression
33328	52	1	4	3	1.42	22.63	89.1	4636.56	1	52	male	< 65 years	45–64 years	Non-Hispanic Black	PIR: 1.33–3.5	0	Non-drinker	Current	>High school	Normal(18.5 to <25)	Yes	No Sleep Disorder	<7 h/night	5–30min	0	No depression
33329	54	1	3	4	1.99	19.76		11734.6	2	44	male	< 65 years	45–64 years	Non-Hispanic White	PIR: 1.33–3.5	0	10+ drinks/month	Current	>High school	Normal(18.5 to <25)	No	No Sleep Disorder	7–8 h/night	> 30min	1	No depression
35183	28	2	3	3	1.15	37.2	117.5	9915.71	1	49	female	< 65 years	18–44 years	Non-Hispanic White	PIR < 1.33	0	Non-drinker	Current	>High school	Obese(30 or greater)	No	No Sleep Disorder	>8 h/night	5–30min	5	No depression
33331	56	2	4	2	0.65	38.45	121.8	4957.65	1	56	female	< 65 years	45–64 years	Non-Hispanic Black	PIR < 1.33	1	Non-drinker	Current	<=High school	Obese(30 or greater)	No	Sleep Disorder	7–8 h/night	5–30min	19	Moderate to severe depression
33335	54	1	3	3	1.85	32.68	113.2	14252.8	1	46	male	< 65 years	45–64 years	Non-Hispanic White	PIR: 1.33–3.5	0		Former	>High school	Obese(30 or greater)	No	No Sleep Disorder	7–8 h/night	< 5 min	0	No depression
33337	68	2	4	1	1.51	37.14	114	1613.2	2	49	female	>= 65 years	>= 65 years	Non-Hispanic Black	PIR: 1.33–3.5	1	1-5 drinks/month	Never	<=High school	Obese(30 or greater)	Yes	Sleep Disorder	7–8 h/night	5–30min	8	No depression
33338	85	2	3	4	1.95	27.95	94.5	4689.43	1	45	female	>= 65 years	>= 65 years	Non-Hispanic White	PIR: 1.33–3.5	1	Non-drinker	Never	>High school	Overweight(25 to <30)	No	No Sleep Disorder	>8 h/night	5–30min	0	No depression
35184	21	2	1	3	1.19	30.08	106	459.893	2	49	female	< 65 years	18–44 years	Mexican American	PIR < 1.33	1	Non-drinker	Never	>High school	Obese(30 or greater)	No	Sleep Disorder	>8 h/night	> 30min	9	No depression
33345	46	2	3	5	1.02	47.79	115.8	17905.6	2	55	female	< 65 years	45–64 years	Non-Hispanic White	PIR < 1.33	1	1-5 drinks/month	Former	>High school	Obese(30 or greater)	No	Sleep Disorder	<7 h/night	> 30min	13	Moderate depression
33346	72	2	1	3	2.21	32.73	113.3	1572.84	2	54	female	>= 65 years	>= 65 years	Mexican American	PIR: 1.33–3.5	1	Non-drinker	Former	>High school	Obese(30 or greater)	Yes	No Sleep Disorder	7–8 h/night	5–30min	2	No depression
33347	45	1	1	2	1.39	24.06	92.7	2785.41	2	57	male	< 65 years	45–64 years	Mexican American	PIR: 1.33–3.5	0	1-5 drinks/month	Never	<=High school	Normal(18.5 to <25)	No	No Sleep Disorder	7–8 h/night	5–30min	0	No depression
35191	30	2	1	4	2.57	35.37	107	2638.15	1	48	female	< 65 years	18–44 years	Mexican American	PIR: 1.33–3.5	0	Non-drinker	Never	>High school	Obese(30 or greater)	No	No Sleep Disorder	<7 h/night	> 30min	0	No depression
35204	18	2	3		5	21.05	87.7	5126.41	2	44	female	< 65 years	18–44 years	Non-Hispanic White	PIR > 3.5	0		Never		Normal(18.5 to <25)	No	No Sleep Disorder	>8 h/night	5–30min	7	No depression
33356	70	1	1	3	2.8	28.76	100.2	1639.63	2	57	male	>= 65 years	>= 65 years	Mexican American	PIR: 1.33–3.5	0	10+ drinks/month	Never	>High school	Overweight(25 to <30)	No	No Sleep Disorder	7–8 h/night	5–30min	0	No depression
33357	45	2	1	4	2.24	21	76.7	2769.95	2	54	female	< 65 years	45–64 years	Mexican American	PIR: 1.33–3.5	1	1-5 drinks/month	Never	>High school	Normal(18.5 to <25)	No	Sleep Disorder	<7 h/night	> 30min	0	No depression
35205	32	2	1	1	0.98	28.29	92.5	416.992	2	49	female	< 65 years	18–44 years	Mexican American	PIR < 1.33	0	1-5 drinks/month	Never	<=High school	Overweight(25 to <30)	No	No Sleep Disorder	7–8 h/night	< 5 min	0	No depression
35207	18	2	1		0.79	19.23	71.4	536.629	1	55	female	< 65 years	18–44 years	Mexican American	PIR < 1.33	0		Never		Normal(18.5 to <25)	No	Sleep Disorder	7–8 h/night	5–30min	8	No depression
35212	22	2	2	2		19.21	65.6	7176.74	2	52	female	< 65 years	18–44 years	Other Hispanic		0		Never	<=High school	Normal(18.5 to <25)	No	No Sleep Disorder	7–8 h/night	5–30min	0	No depression
33362	56	2	3	3	4.68	29.35	102.8	16663	1	49	female	< 65 years	45–64 years	Non-Hispanic White	PIR > 3.5	0		Never	>High school	Overweight(25 to <30)	No	No Sleep Disorder	7–8 h/night	5–30min	0	No depression
33363	57	2	3	5	5	25.43	79	13963.9	2	48	female	< 65 years	45–64 years	Non-Hispanic White	PIR > 3.5	1	1-5 drinks/month	Never	>High school	Overweight(25 to <30)	No	No Sleep Disorder	<7 h/night	5–30min	0	No depression
33364	48	1	1	1	4.65	30.07	108.7	2242.25	1	58	male	< 65 years	45–64 years	Mexican American	PIR > 3.5	1	1-5 drinks/month	Current	<=High school	Obese(30 or greater)	No	No Sleep Disorder	<7 h/night	5–30min	0	No depression
33365	59	1	1	1	0.86	26.25	97.6	3768.14	2	55	male	< 65 years	45–64 years	Mexican American	PIR < 1.33	0	1-5 drinks/month	Current	<=High school	Overweight(25 to <30)	No	No Sleep Disorder	<7 h/night	5–30min	0	No depression
35218	37	2	5	4	5	22.58	85.4	5764.82	2	45	female	< 65 years	18–44 years	Other/multiracial	PIR > 3.5	0	1-5 drinks/month	Never	>High school	Normal(18.5 to <25)	No	No Sleep Disorder	7–8 h/night	> 30min	6	No depression
35219	30	2	4	5	5			0	2	48	female	< 65 years	18–44 years	Non-Hispanic Black	PIR > 3.5	1		Never	>High school		No	No Sleep Disorder	<7 h/night	> 30min	0	No depression
35224	20	2	5	4	0.31	48.47	129.7	4640.11	1	49	female	< 65 years	18–44 years	Other/multiracial	PIR < 1.33	0	1-5 drinks/month	Never	>High school	Obese(30 or greater)	No	No Sleep Disorder	7–8 h/night	5–30min	1	No depression
35241	30	2	1	2	0.44	34.78	103.9	4819.57	1	57	female	< 65 years	18–44 years	Mexican American	PIR < 1.33	0	1-5 drinks/month	Former	<=High school	Obese(30 or greater)	No	No Sleep Disorder	<7 h/night	5–30min	2	No depression
35244	19	2	1		0.93			0	2	49	female	< 65 years	18–44 years	Mexican American	PIR < 1.33	0		Never			No	No Sleep Disorder	7–8 h/night	5–30min	0	No depression
35247	34	2	3	5	3.9	24.22	84.5	13131.7	1	55	female	< 65 years	18–44 years	Non-Hispanic White	PIR > 3.5	0	10+ drinks/month	Former	>High school	Normal(18.5 to <25)	No	No Sleep Disorder	7–8 h/night	5–30min	0	No depression
33377	51	2	4	5	5	21.48	90.2	4719.61	1	50	female	< 65 years	45–64 years	Non-Hispanic Black	PIR > 3.5	0	10+ drinks/month	Never	>High school	Normal(18.5 to <25)	No	No Sleep Disorder	>8 h/night	5–30min	0	No depression
35257	21	2	4	4	0.94	21.24	79.7	4044.02	1	52	female	< 65 years	18–44 years	Non-Hispanic Black	PIR < 1.33	0	1-5 drinks/month	Never	>High school	Normal(18.5 to <25)	No	No Sleep Disorder	7–8 h/night	5–30min	5	No depression
35261	24	2	3	2	0.23	23.15	76.9	9915.71	1	49	female	< 65 years	18–44 years	Non-Hispanic White	PIR < 1.33	0	wait	Current	<=High school	Normal(18.5 to <25)	No	No Sleep Disorder	7–8 h/night	> 30min	12	Moderate depression
33383	67	1	2	2	1.48	19.89	77.9	4304.55	1	55	male	>= 65 years	>= 65 years	Other Hispanic	PIR: 1.33–3.5	0	1-5 drinks/month	Current	<=High school	Normal(18.5 to <25)	No	No Sleep Disorder	<7 h/night	5–30min	2	No depression
35263	27	2	4	2	1.55	36.17	112.5	3818.42	1	48	female	< 65 years	18–44 years	Non-Hispanic Black	PIR: 1.33–3.5	0	Non-drinker	Never	<=High school	Obese(30 or greater)	No	No Sleep Disorder	7–8 h/night	> 30min	1	No depression
33385	64	2	3	5	2.22	28.74	113.1	12282.2	1	57	female	< 65 years	45–64 years	Non-Hispanic White	PIR: 1.33–3.5	0	Non-drinker	Former	>High school	Overweight(25 to <30)	No	Sleep Disorder	7–8 h/night	> 30min	2	No depression
33387	50	1	3	3	2.94	33.89	114.9	13797.6	1	46	male	< 65 years	45–64 years	Non-Hispanic White	PIR: 1.33–3.5	0	1-5 drinks/month	Former	>High school	Obese(30 or greater)	No	No Sleep Disorder	7–8 h/night	5–30min	1	No depression
33390	46	1	4	3	3.46	26.49	94.7	4817.83	1	51	male	< 65 years	45–64 years	Non-Hispanic Black	PIR: 1.33–3.5	1	Non-drinker	Former	>High school	Overweight(25 to <30)	No	No Sleep Disorder	<7 h/night	> 30min	2	No depression
35265	33	2	3	5	5	24.64	92.2	1146.96	2	51	female	< 65 years	18–44 years	Non-Hispanic White	PIR > 3.5	0	1-5 drinks/month	Never	>High school	Normal(18.5 to <25)	No	Sleep Disorder	7–8 h/night	5–30min	0	No depression
33400	62	1	3	4	2.71	28.16	106.1	8508.23	2	44	male	< 65 years	45–64 years	Non-Hispanic White	PIR: 1.33–3.5	0	Non-drinker	Never	>High school	Overweight(25 to <30)	No	No Sleep Disorder	7–8 h/night	> 30min	4	No depression
35278	29	2	1	3	3.36	23.79		2833.64	1	53	female	< 65 years	18–44 years	Mexican American	PIR: 1.33–3.5	0		Never	>High school	Normal(18.5 to <25)	No	No Sleep Disorder	<7 h/night	5–30min	0	No depression
33406	53	2	3	4	5	28.2	101.2	13963.9	2	48	female	< 65 years	45–64 years	Non-Hispanic White	PIR > 3.5	0	5-10 drinks/month	Former	>High school	Overweight(25 to <30)	No	No Sleep Disorder	<7 h/night	< 5 min	3	No depression
35282	18	2	1		3.5	35.42	97.8	580.06	2	57	female	< 65 years	18–44 years	Mexican American	PIR: 1.33–3.5	0		Never		Obese(30 or greater)	No	No Sleep Disorder	<7 h/night	5–30min	6	No depression
35292	20	2	3	3	0.46	25.5	83.8	8264.99	2	54	female	< 65 years	18–44 years	Non-Hispanic White	PIR < 1.33	0	Non-drinker	Never	>High school	Overweight(25 to <30)	No	Sleep Disorder	<7 h/night	5–30min	2	No depression
35297	28	2	3	3	2.27	26.11	91.5	9873.96	2	50	female	< 65 years	18–44 years	Non-Hispanic White	PIR: 1.33–3.5	0	1-5 drinks/month	Current	>High school	Overweight(25 to <30)	No	No Sleep Disorder	>8 h/night	> 30min	9	No depression
35308	22	2	3	3	1.93	34.98	118.3	12075.6	1	49	female	< 65 years	18–44 years	Non-Hispanic White	PIR: 1.33–3.5	0		Former	>High school	Obese(30 or greater)	No	No Sleep Disorder	<7 h/night	> 30min	0	No depression
35318	32	2	2	5	3.11	39.91		1308.21	1	54	female	< 65 years	18–44 years	Other Hispanic	PIR: 1.33–3.5	0		Never	>High school	Obese(30 or greater)	No	No Sleep Disorder	7–8 h/night	5–30min	0	No depression
33416	70	1	3	1	1.56	36.9	119.5	6717.01	1	46	male	>= 65 years	>= 65 years	Non-Hispanic White	PIR: 1.33–3.5	1	1-5 drinks/month	Former	<=High school	Obese(30 or greater)	No	Sleep Disorder	7–8 h/night	5–30min	1	No depression
33419	70	2	1	1		31.41	107.7	1761.32	1	53	female	>= 65 years	>= 65 years	Mexican American		1		Never	<=High school	Obese(30 or greater)	Yes	No Sleep Disorder	7–8 h/night	> 30min	0	No depression
33420	74	2	3	5	1.74	28.73	93.5	7624.47	2	50	female	>= 65 years	>= 65 years	Non-Hispanic White	PIR: 1.33–3.5	0	Non-drinker	Never	>High school	Overweight(25 to <30)	Yes	No Sleep Disorder	7–8 h/night	> 30min	0	No depression
35319	18	2	1			25.5	87.5	790.713	1	56	female	< 65 years	18–44 years	Mexican American		0		Never		Overweight(25 to <30)	No	No Sleep Disorder	7–8 h/night	5–30min	5	No depression
35321	29	2	3	4	5	20.98	80.9	8129.49	1	44	female	< 65 years	18–44 years	Non-Hispanic White	PIR > 3.5	0	1-5 drinks/month	Former	>High school	Normal(18.5 to <25)	No	No Sleep Disorder	>8 h/night	5–30min	2	No depression
33428	62	1	3	1	2.49	27.44	96.9	9127.95	1	45	male	< 65 years	45–64 years	Non-Hispanic White	PIR: 1.33–3.5	1	1-5 drinks/month	Former	<=High school	Overweight(25 to <30)	No	Sleep Disorder	>8 h/night	5–30min	0	No depression
35325	35	2	1	2	1.61	26.47	79.8	2771.38	1	52	female	< 65 years	18–44 years	Mexican American	PIR: 1.33–3.5	0	1-5 drinks/month	Never	<=High school	Overweight(25 to <30)	No	No Sleep Disorder	<7 h/night	< 5 min	2	No depression
35328	23	2	3	3	2.81	19.84	80.5	9595.95	1	45	female	< 65 years	18–44 years	Non-Hispanic White	PIR: 1.33–3.5	0		Current	>High school	Normal(18.5 to <25)	No	Sleep Disorder	<7 h/night	5–30min	0	No depression
35335	19	2	4		0.78	22.92	76.4	875.04	2	49	female	< 65 years	18–44 years	Non-Hispanic Black	PIR < 1.33	0		Never		Normal(18.5 to <25)	No	No Sleep Disorder	7–8 h/night	> 30min	4	No depression
35336	22	2	1	1		27.51	89.6	2638.68	1	56	female	< 65 years	18–44 years	Mexican American		0	1-5 drinks/month	Never	<=High school	Overweight(25 to <30)	No	No Sleep Disorder	>8 h/night	5–30min	6	No depression
35339	41	2	1	3	1.46	28.83	94.5	2601.86	1	54	female	< 65 years	18–44 years	Mexican American	PIR: 1.33–3.5	0		Never	>High school	Overweight(25 to <30)	No	No Sleep Disorder	<7 h/night	5–30min	0	No depression
35343	36	2	4	5	3.82	30.93	103.5	1123.11	1	50	female	< 65 years	18–44 years	Non-Hispanic Black	PIR > 3.5	0	1-5 drinks/month	Former	>High school	Obese(30 or greater)	No	No Sleep Disorder	<7 h/night	5–30min	7	No depression
35344	31	2	3	4	0.97	24.02	85	13079.1	2	47	female	< 65 years	18–44 years	Non-Hispanic White	PIR < 1.33	0	Non-drinker	Former	>High school	Normal(18.5 to <25)	No	Sleep Disorder	7–8 h/night	5–30min	6	No depression
35350	18	2	1		1.54	27.88	87.2	438.863	2	58	female	< 65 years	18–44 years	Mexican American	PIR: 1.33–3.5	0		Never		Overweight(25 to <30)	No	No Sleep Disorder	7–8 h/night	> 30min	1	No depression
33450	64	1	3	3	5	32.53	117.5	10453.1	2	47	male	< 65 years	45–64 years	Non-Hispanic White	PIR > 3.5	0	10+ drinks/month	Former	>High school	Obese(30 or greater)	No	No Sleep Disorder	7–8 h/night	5–30min	2	No depression
33451	47	2	4	4	0.99	50.04	121.1	3442.81	1	44	female	< 65 years	45–64 years	Non-Hispanic Black	PIR < 1.33	0	5-10 drinks/month	Never	>High school	Obese(30 or greater)	No	No Sleep Disorder	<7 h/night	< 5 min	4	No depression
33452	59	1	3	4	5	29.57	108.4	12220.5	2	50	male	< 65 years	45–64 years	Non-Hispanic White	PIR > 3.5	0	1-5 drinks/month	Former	>High school	Overweight(25 to <30)	No	No Sleep Disorder	7–8 h/night	< 5 min	0	No depression
33454	84	1	4	2	1.12	25.19	101.7	1674.46	1	55	male	>= 65 years	>= 65 years	Non-Hispanic Black	PIR < 1.33	1	1-5 drinks/month	Former	<=High school	Overweight(25 to <30)	Yes	Sleep Disorder	7–8 h/night	5–30min	0	No depression
33457	62	1	1	1		26.44	100.6	419.905	1	58	male	< 65 years	45–64 years	Mexican American		0	1-5 drinks/month	Former	<=High school	Overweight(25 to <30)	No	No Sleep Disorder	<7 h/night	5–30min	0	No depression
33464	46	1	1	2	1.2	28.76	99.3	3132.39	1	58	male	< 65 years	45–64 years	Mexican American	PIR < 1.33	0	Non-drinker	Never	<=High school	Overweight(25 to <30)	No	Sleep Disorder	<7 h/night	5–30min	0	No depression
33467	60	1	3	3	3.31	43.58	126.4	8860.48	2	50	male	< 65 years	45–64 years	Non-Hispanic White	PIR: 1.33–3.5	0	1-5 drinks/month	Never	>High school	Obese(30 or greater)	Yes	No Sleep Disorder	<7 h/night	< 5 min	0	No depression
35351	19	2	4		0.1	21.24	67	1107.13	1	49	female	< 65 years	18–44 years	Non-Hispanic Black	PIR < 1.33	1		Never		Normal(18.5 to <25)	No	No Sleep Disorder	<7 h/night	5–30min	8	No depression
33469	46	2	3	4	5	26.1	95.7	13278.6	1	45	female	< 65 years	45–64 years	Non-Hispanic White	PIR > 3.5	0	1-5 drinks/month	Never	>High school	Overweight(25 to <30)	No	No Sleep Disorder	7–8 h/night	5–30min	4	No depression
35369	25	2	4	2		21.17	77.5	3437.45	1	44	female	< 65 years	18–44 years	Non-Hispanic Black		0		Never	<=High school	Normal(18.5 to <25)	No	No Sleep Disorder	7–8 h/night	5–30min	0	No depression
35376	28	2	3	4	5	28.49	104.9	874.199	2	44	female	< 65 years	18–44 years	Non-Hispanic White	PIR > 3.5	0	1-5 drinks/month	Never	>High school	Overweight(25 to <30)	No	Sleep Disorder	<7 h/night	5–30min	1	No depression
33474	62	2	3	4	1.25	24.96	95.9	4579.44	1	44	female	< 65 years	45–64 years	Non-Hispanic White	PIR < 1.33	0		Current	>High school	Normal(18.5 to <25)	No	No Sleep Disorder	<7 h/night	5–30min	0	No depression
33476	49	1	3	5	5	39.67	135.6	15296.7	2	47	male	< 65 years	45–64 years	Non-Hispanic White	PIR > 3.5	0	1-5 drinks/month	Never	>High school	Obese(30 or greater)	No	Sleep Disorder	<7 h/night	5–30min	0	No depression
35377	22	2	3	3	2.09	23.89	82.8	8156.65	1	44	female	< 65 years	18–44 years	Non-Hispanic White	PIR: 1.33–3.5	0	1-5 drinks/month	Never	>High school	Normal(18.5 to <25)	No	No Sleep Disorder	>8 h/night	> 30min	1	No depression
33478	70	2	3	5	5	23.96	89.3	6189.18	2	52	female	>= 65 years	>= 65 years	Non-Hispanic White	PIR > 3.5	1	Non-drinker	Never	>High school	Normal(18.5 to <25)	No	No Sleep Disorder	<7 h/night	5–30min	0	No depression
33483	60	2	4	2	2.26	30.47	111.7	2065.98	2	51	female	< 65 years	45–64 years	Non-Hispanic Black	PIR: 1.33–3.5	1	Non-drinker	Never	<=High school	Obese(30 or greater)	Yes	No Sleep Disorder	7–8 h/night	5–30min	4	No depression
35386	18	2	3		0.83	24.07	91.3	899.219	1	54	female	< 65 years	18–44 years	Non-Hispanic White	PIR < 1.33	0		Never		Normal(18.5 to <25)	No	No Sleep Disorder	7–8 h/night	5–30min	0	No depression
35389	19	2	4		1.29	40.85	120.1	1107.13	1	49	female	< 65 years	18–44 years	Non-Hispanic Black	PIR < 1.33	0		Never		Obese(30 or greater)	No	No Sleep Disorder	7–8 h/night	5–30min	0	No depression
35390	21	2	3	2	3.43			0	1	54	female	< 65 years	18–44 years	Non-Hispanic White	PIR: 1.33–3.5	0		Current	<=High school		No	No Sleep Disorder	7–8 h/night	> 30min	0	No depression
33490	77	2	4	4	1.78	31.46		2492.37	2	51	female	>= 65 years	>= 65 years	Non-Hispanic Black	PIR: 1.33–3.5	0		Never	>High school	Obese(30 or greater)	Yes	No Sleep Disorder	>8 h/night	5–30min	0	No depression
33492	45	1	4	3	3.37	44.15	136	3702.68	2	49	male	< 65 years	45–64 years	Non-Hispanic Black	PIR: 1.33–3.5	1	10+ drinks/month	Never	>High school	Obese(30 or greater)	No	No Sleep Disorder	7–8 h/night	< 5 min	0	No depression
33496	50	2	3	5	5	45.28	112	14557.7	1	53	female	< 65 years	45–64 years	Non-Hispanic White	PIR > 3.5	1		Never	>High school	Obese(30 or greater)	No	Sleep Disorder	<7 h/night	5–30min	0	No depression
33500	53	1	4	2	2.71	52.94	153.6	3847.44	2	49	male	< 65 years	45–64 years	Non-Hispanic Black	PIR: 1.33–3.5	0	1-5 drinks/month	Never	<=High school	Obese(30 or greater)	Yes	No Sleep Disorder	<7 h/night	5–30min	0	No depression
35402	36	2	1	2	1.04	33.19	110.8	415.011	1	57	female	< 65 years	18–44 years	Mexican American	PIR < 1.33	0	Non-drinker	Never	<=High school	Obese(30 or greater)	No	No Sleep Disorder	<7 h/night	> 30min	0	No depression
33506	46	2	1	3	1.53	21.95	81.9	2769.95	2	54	female	< 65 years	45–64 years	Mexican American	PIR: 1.33–3.5	0		Current	>High school	Normal(18.5 to <25)	No	Sleep Disorder	7–8 h/night	5–30min	0	No depression
35403	35	2	3	5	5	24.39	85.8	13951	1	47	female	< 65 years	18–44 years	Non-Hispanic White	PIR > 3.5	0	1-5 drinks/month	Never	>High school	Normal(18.5 to <25)	No	No Sleep Disorder	7–8 h/night	< 5 min	0	No depression
33515	60	1	1	1	0.63			0	1	53	male	< 65 years	45–64 years	Mexican American	PIR < 1.33	0		Current	<=High school		No	No Sleep Disorder	<7 h/night	5–30min	0	No depression
33517	71	1	1	1	1.84	27	95.7	1201.34	2	54	male	>= 65 years	>= 65 years	Mexican American	PIR: 1.33–3.5	0	1-5 drinks/month	Former	<=High school	Overweight(25 to <30)	No	Sleep Disorder	<7 h/night	> 30min	17	Moderate to severe depression
35414	42	2	5	5	1.4	35.01	109.2	4625.06	1	49	female	< 65 years	18–44 years	Other/multiracial	PIR: 1.33–3.5	0	1-5 drinks/month	Never	>High school	Obese(30 or greater)	No	No Sleep Disorder	>8 h/night	5–30min	0	No depression
35418	29	2	1	2	0.83	23.93	91.3	355.666	1	57	female	< 65 years	18–44 years	Mexican American	PIR < 1.33	0	Non-drinker	Never	<=High school	Normal(18.5 to <25)	No	Sleep Disorder	7–8 h/night	> 30min	2	No depression
33520	74	1	3	5	2.46	25.41	91.9	5959.99	2	49	male	>= 65 years	>= 65 years	Non-Hispanic White	PIR: 1.33–3.5	1	1-5 drinks/month	Never	>High school	Overweight(25 to <30)	No	No Sleep Disorder	7–8 h/night	5–30min	1	No depression
33527	63	1	3	3	1.92	29.96	116	5150.92	1	46	male	< 65 years	45–64 years	Non-Hispanic White	PIR: 1.33–3.5	1	1-5 drinks/month	Never	>High school	Overweight(25 to <30)	No	No Sleep Disorder	7–8 h/night	< 5 min	0	No depression
35445	25	2	4	2	1.2	26.65	85.9	4264.7	2	48	female	< 65 years	18–44 years	Non-Hispanic Black	PIR < 1.33	0		Never	<=High school	Overweight(25 to <30)	No	No Sleep Disorder	7–8 h/night	5–30min	0	No depression
35446	25	2	1	1		25.21	89.4	2735.64	1	53	female	< 65 years	18–44 years	Mexican American		0		Never	<=High school	Overweight(25 to <30)	No	No Sleep Disorder	<7 h/night	5–30min	0	No depression
33530	56	2	3	3	4.29	24.13	78.7	15331.1	1	50	female	< 65 years	45–64 years	Non-Hispanic White	PIR > 3.5	0	1-5 drinks/month	Never	>High school	Normal(18.5 to <25)	No	No Sleep Disorder	<7 h/night	< 5 min	3	No depression
33531	82	1	3	4	3.24	29.09	107.8	3687.58	1	46	male	>= 65 years	>= 65 years	Non-Hispanic White	PIR: 1.33–3.5	1	10+ drinks/month	Never	>High school	Overweight(25 to <30)	No	No Sleep Disorder	<7 h/night	5–30min	7	No depression
35453	35	2	1	1	1.7	29.58	102.3	358.364	2	57	female	< 65 years	18–44 years	Mexican American	PIR: 1.33–3.5	0	Non-drinker	Never	<=High school	Overweight(25 to <30)	No	No Sleep Disorder	7–8 h/night	5–30min	1	No depression
33534	78	1	3	1	1.21	24.34	93.7	2224.63	2	44	male	>= 65 years	>= 65 years	Non-Hispanic White	PIR < 1.33	1	1-5 drinks/month	Former	<=High school	Normal(18.5 to <25)	No	No Sleep Disorder	7–8 h/night	5–30min	0	No depression
35454	26	2	3	4	3.41	26.32	91.5	977.804	2	46	female	< 65 years	18–44 years	Non-Hispanic White	PIR: 1.33–3.5	0	Non-drinker	Never	>High school	Overweight(25 to <30)	No	Sleep Disorder	>8 h/night	5–30min	10	Moderate depression
35456	30	2	1	2	1.55	27.15	89.8	3386.04	1	48	female	< 65 years	18–44 years	Mexican American	PIR: 1.33–3.5	0	Non-drinker	Never	<=High school	Overweight(25 to <30)	No	No Sleep Disorder	7–8 h/night	5–30min	7	No depression
35457	23	2	1	5	0.84	17.71	72.5	2772.34	1	54	female	< 65 years	18–44 years	Mexican American	PIR < 1.33	0	Non-drinker	Never	>High school	Underweight(<18.5)	No	No Sleep Disorder	7–8 h/night	5–30min	0	No depression
33543	76	1	3	3	3.41	20.83	80.8	6940.59	2	47	male	>= 65 years	>= 65 years	Non-Hispanic White	PIR: 1.33–3.5	0	1-5 drinks/month	Never	>High school	Normal(18.5 to <25)	Yes	Sleep Disorder	7–8 h/night	5–30min	1	No depression
35466	25	2	1	1	1.5	26.52	95.5	475.248	2	54	female	< 65 years	18–44 years	Mexican American	PIR: 1.33–3.5	0	Non-drinker	Never	<=High school	Overweight(25 to <30)	No	No Sleep Disorder	7–8 h/night	> 30min	0	No depression
35487	19	2	3		1.46	29.16	100.5	6110.48	2	47	female	< 65 years	18–44 years	Non-Hispanic White	PIR: 1.33–3.5	0		Never		Overweight(25 to <30)	No	No Sleep Disorder	<7 h/night	5–30min	5	No depression
35490	35	2	1	5	5	24.61	80.9	3252.7	1	48	female	< 65 years	18–44 years	Mexican American	PIR > 3.5	1	1-5 drinks/month	Never	>High school	Normal(18.5 to <25)	No	No Sleep Disorder	>8 h/night	< 5 min	3	No depression
35492	19	2	1			37.7	114	720.717	2	55	female	< 65 years	18–44 years	Mexican American		0		Never		Obese(30 or greater)	No	No Sleep Disorder	7–8 h/night	5–30min	0	No depression
33551	76	1	3	5		26.64	103.5	6380.2	2	58	male	>= 65 years	>= 65 years	Non-Hispanic White		1	1-5 drinks/month	Former	>High school	Overweight(25 to <30)	Yes	No Sleep Disorder	7–8 h/night	5–30min	0	No depression
33552	67	2	5	1	0.39	21.8	74.5	10285.8	1	54	female	>= 65 years	>= 65 years	Other/multiracial	PIR < 1.33	0	1-5 drinks/month	Never	<=High school	Normal(18.5 to <25)	No	Sleep Disorder	<7 h/night	5–30min	3	No depression
35496	24	2	3	4		20.91	74.6	9040.69	2	51	female	< 65 years	18–44 years	Non-Hispanic White		0		Never	>High school	Normal(18.5 to <25)	Yes	No Sleep Disorder	>8 h/night	> 30min	0	No depression
35500	39	2	3	3	4.22	24.71	90.7	14341.7	2	46	female	< 65 years	18–44 years	Non-Hispanic White	PIR > 3.5	0	1-5 drinks/month	Current	>High school	Normal(18.5 to <25)	No	Sleep Disorder	<7 h/night	> 30min	1	No depression
35504	22	2	4	4	2.12	19.42	72.4	2767.07	2	45	female	< 65 years	18–44 years	Non-Hispanic Black	PIR: 1.33–3.5	0	1-5 drinks/month	Current	>High school	Normal(18.5 to <25)	No	No Sleep Disorder	7–8 h/night	< 5 min	0	No depression
33561	83	2	3	3	1.21	35.49	127	5017.99	1	54	female	>= 65 years	>= 65 years	Non-Hispanic White	PIR < 1.33	1	Non-drinker	Never	>High school	Obese(30 or greater)	No	No Sleep Disorder	7–8 h/night	5–30min	5	No depression
33562	48	2	5	5	5	22.82	85.2	9964.14	2	52	female	< 65 years	45–64 years	Other/multiracial	PIR > 3.5	0		Current	>High school	Normal(18.5 to <25)	No	No Sleep Disorder	<7 h/night	5–30min	0	No depression
33563	54	2	3	3	3.01	34.67	117	16873.4	2	53	female	< 65 years	45–64 years	Non-Hispanic White	PIR: 1.33–3.5	0	Non-drinker	Never	>High school	Obese(30 or greater)	No	No Sleep Disorder	7–8 h/night	5–30min	6	No depression
33564	85	2	3	4	1.89			0	2	47	female	>= 65 years	>= 65 years	Non-Hispanic White	PIR: 1.33–3.5	1		Never	>High school		No	Sleep Disorder	7–8 h/night	5–30min	0	No depression
33565	57	1	3	3	1.44	21.74	87.3	4509.64	2	50	male	< 65 years	45–64 years	Non-Hispanic White	PIR: 1.33–3.5	0	1-5 drinks/month	Current	>High school	Normal(18.5 to <25)	No	No Sleep Disorder	7–8 h/night	5–30min	0	No depression
33566	82	1	3	2	1.37	31.58	108.7	2477.56	2	56	male	>= 65 years	>= 65 years	Non-Hispanic White	PIR: 1.33–3.5	1		Never	<=High school	Obese(30 or greater)	No	No Sleep Disorder	<7 h/night	5–30min	0	No depression
33567	73	1	3	4	1.25	27.24		1887	1	58	male	>= 65 years	>= 65 years	Non-Hispanic White	PIR < 1.33	1		Former	>High school	Overweight(25 to <30)	No	Sleep Disorder	7–8 h/night	< 5 min	0	No depression
33569	79	2	3	3	2.61	25.03	92	9485.56	2	47	female	>= 65 years	>= 65 years	Non-Hispanic White	PIR: 1.33–3.5	1	Non-drinker	Never	>High school	Overweight(25 to <30)	No	No Sleep Disorder	7–8 h/night	5–30min	2	No depression
35510	37	2	4	2	2.18	52.41	149.2	4237.47	1	48	female	< 65 years	18–44 years	Non-Hispanic Black	PIR: 1.33–3.5	1	Non-drinker	Never	<=High school	Obese(30 or greater)	No	No Sleep Disorder	7–8 h/night	5–30min	1	No depression
35513	26	2	2	4	5	28.21	105.6	927.134	2	54	female	< 65 years	18–44 years	Other Hispanic	PIR > 3.5	0	1-5 drinks/month	Never	>High school	Overweight(25 to <30)	No	No Sleep Disorder	7–8 h/night	< 5 min	2	No depression
35518	35	2	3	5	4.9			0	2	44	female	< 65 years	18–44 years	Non-Hispanic White	PIR > 3.5	0		Never	>High school		No	No Sleep Disorder	7–8 h/night	5–30min	0	No depression
33576	68	2	3	3	2.68	25.33	88.9	9555.42	2	44	female	>= 65 years	>= 65 years	Non-Hispanic White	PIR: 1.33–3.5	0	Non-drinker	Never	>High school	Overweight(25 to <30)	No	No Sleep Disorder	7–8 h/night	> 30min	2	No depression
33577	55	2	3	4	0.63	27.58	87.8	6442.14	1	52	female	< 65 years	45–64 years	Non-Hispanic White	PIR < 1.33	0	1-5 drinks/month	Former	>High school	Overweight(25 to <30)	No	No Sleep Disorder	7–8 h/night	5–30min	1	No depression
35523	18	2	1		5	23.33	87.4	720.717	1	57	female	< 65 years	18–44 years	Mexican American	PIR > 3.5	0		Never		Normal(18.5 to <25)	No	Sleep Disorder	7–8 h/night	5–30min	11	Moderate depression
33585	50	1	3	4	0.87	26.99	101	4674.84	1	47	male	< 65 years	45–64 years	Non-Hispanic White	PIR < 1.33	0	1-5 drinks/month	Current	>High school	Overweight(25 to <30)	No	Sleep Disorder	<7 h/night	> 30min	19	Moderate to severe depression
33587	45	2	3	4	3.21	32.68	92.7	12694.2	2	57	female	< 65 years	45–64 years	Non-Hispanic White	PIR: 1.33–3.5	0	1-5 drinks/month	Former	>High school	Obese(30 or greater)	No	No Sleep Disorder	7–8 h/night	5–30min	1	No depression
35524	18	2	4		0.99	20.07	72	1147.78	1	50	female	< 65 years	18–44 years	Non-Hispanic Black	PIR < 1.33	0		Never		Normal(18.5 to <25)	No	No Sleep Disorder	7–8 h/night	5–30min	3	No depression
35530	44	2	2	3	2.21	24.41	79.3	9591.34	1	58	female	< 65 years	18–44 years	Other Hispanic	PIR: 1.33–3.5	0	1-5 drinks/month	Current	>High school	Normal(18.5 to <25)	No	Sleep Disorder	<7 h/night	> 30min	12	Moderate depression
33591	65	2	1	5	2.3	27.57	97.7	1049.05	2	54	female	>= 65 years	>= 65 years	Mexican American	PIR: 1.33–3.5	0	Non-drinker	Never	>High school	Overweight(25 to <30)	No	Sleep Disorder	7–8 h/night	5–30min	6	No depression
33592	62	1	4	3	5	24.66	92.5	1015.27	2	45	male	< 65 years	45–64 years	Non-Hispanic Black	PIR > 3.5	1	1-5 drinks/month	Former	>High school	Normal(18.5 to <25)	No	No Sleep Disorder	7–8 h/night	5–30min	0	No depression
33594	75	1	4	5	3.75	28.54	109.4	1194.98	2	45	male	>= 65 years	>= 65 years	Non-Hispanic Black	PIR > 3.5	1	1-5 drinks/month	Never	>High school	Overweight(25 to <30)	No	No Sleep Disorder	7–8 h/night	5–30min	0	No depression
35539	27	2	4	4	0.23	32.12	93	3705.51	2	49	female	< 65 years	18–44 years	Non-Hispanic Black	PIR < 1.33	0		Never	>High school	Obese(30 or greater)	No	No Sleep Disorder	7–8 h/night	> 30min	0	No depression
35541	25	2	4	3	1.78	26.07	84.7	6849.26	1	57	female	< 65 years	18–44 years	Non-Hispanic Black	PIR: 1.33–3.5	0	Non-drinker	Never	>High school	Overweight(25 to <30)	No	No Sleep Disorder	>8 h/night	< 5 min	0	No depression
33597	59	2	5	1	3.11	23.27	89.9	11062.9	1	58	female	< 65 years	45–64 years	Other/multiracial	PIR: 1.33–3.5	0		Never	<=High school	Normal(18.5 to <25)	Yes	Sleep Disorder	<7 h/night	5–30min	0	No depression
35545	24	2	1	4	3.01	29.48	98.3	2420.89	2	58	female	< 65 years	18–44 years	Mexican American	PIR: 1.33–3.5	0	Non-drinker	Never	>High school	Overweight(25 to <30)	No	No Sleep Disorder	7–8 h/night	5–30min	0	No depression
35548	24	2	4	4	1.02	27.83	86.2	921.794	2	48	female	< 65 years	18–44 years	Non-Hispanic Black	PIR < 1.33	0	1-5 drinks/month	Former	>High school	Overweight(25 to <30)	No	No Sleep Disorder	7–8 h/night	< 5 min	4	No depression
35552	23	2	3	3	1.09	19.58	75.2	9154.27	1	46	female	< 65 years	18–44 years	Non-Hispanic White	PIR < 1.33	1	1-5 drinks/month	Current	>High school	Normal(18.5 to <25)	No	No Sleep Disorder	7–8 h/night	> 30min	12	Moderate depression
33604	59	2	3	2	2.27	26.39	99.8	8549.29	2	53	female	< 65 years	45–64 years	Non-Hispanic White	PIR: 1.33–3.5	1	Non-drinker	Current	<=High school	Overweight(25 to <30)	No	Sleep Disorder	<7 h/night	5–30min	16	Moderate to severe depression
33605	68	2	3	4	1.22	44.17	124.3	11275.6	1	54	female	>= 65 years	>= 65 years	Non-Hispanic White	PIR < 1.33	1	Non-drinker	Never	>High school	Obese(30 or greater)	No	No Sleep Disorder	>8 h/night	5–30min	6	No depression
35560	18	2	4		3.88	23.63	75.8	1111.58	1	53	female	< 65 years	18–44 years	Non-Hispanic Black	PIR > 3.5	0		Never		Normal(18.5 to <25)	No	No Sleep Disorder	7–8 h/night	< 5 min	0	No depression
35570	18	2	4		1.99	35.01	102.1	861.792	1	52	female	< 65 years	18–44 years	Non-Hispanic Black	PIR: 1.33–3.5	0		Never		Obese(30 or greater)	No	No Sleep Disorder	<7 h/night	> 30min	2	No depression
35571	22	2	3	4	4.75	19.99	78	7525.62	2	46	female	< 65 years	18–44 years	Non-Hispanic White	PIR > 3.5	0	Non-drinker	Current	>High school	Normal(18.5 to <25)	No	Sleep Disorder	>8 h/night	5–30min	4	No depression
35575	33	2	1	1	0.57	45.63	121	4152.04	1	50	female	< 65 years	18–44 years	Mexican American	PIR < 1.33	0	Non-drinker	Never	<=High school	Obese(30 or greater)	No	No Sleep Disorder	<7 h/night	5–30min	1	No depression
33614	65	2	3	3	3.79	45.8	130.4	9349.85	2	49	female	>= 65 years	>= 65 years	Non-Hispanic White	PIR > 3.5	1	1-5 drinks/month	Never	>High school	Obese(30 or greater)	No	No Sleep Disorder	7–8 h/night	5–30min	0	No depression
33616	48	1	4	3	5	31	103.7	3814.63	2	54	male	< 65 years	45–64 years	Non-Hispanic Black	PIR > 3.5	1	1-5 drinks/month	Current	>High school	Obese(30 or greater)	No	Sleep Disorder	7–8 h/night	> 30min	4	No depression
33617	48	1	3	3	4.68	25.12	96.8	14970.2	1	46	male	< 65 years	45–64 years	Non-Hispanic White	PIR > 3.5	0	10+ drinks/month	Former	>High school	Overweight(25 to <30)	No	No Sleep Disorder	7–8 h/night	5–30min	5	No depression
33620	49	2	3	5	5	21.92		13171	1	52	female	< 65 years	45–64 years	Non-Hispanic White	PIR > 3.5	0		Former	>High school	Normal(18.5 to <25)	No	Sleep Disorder	7–8 h/night	5–30min	0	No depression
33621	63	1	3	5	4.68	28.18	103.5	9239.33	1	55	male	< 65 years	45–64 years	Non-Hispanic White	PIR > 3.5	1	10+ drinks/month	Former	>High school	Overweight(25 to <30)	No	No Sleep Disorder	7–8 h/night	5–30min	0	No depression
35577	38	2	3	3	4.17	21.83	76.8	17636.5	2	55	female	< 65 years	18–44 years	Non-Hispanic White	PIR > 3.5	0	1-5 drinks/month	Current	>High school	Normal(18.5 to <25)	No	Sleep Disorder	<7 h/night	5–30min	0	No depression
33625	81	2	3	3	1.56	25.15	97.7	4651.44	1	52	female	>= 65 years	>= 65 years	Non-Hispanic White	PIR: 1.33–3.5	0	Non-drinker	Never	>High school	Overweight(25 to <30)	No	No Sleep Disorder	>8 h/night	5–30min	0	No depression
33627	46	1	3	5	5	26.74	98.1	10831.3	1	44	male	< 65 years	45–64 years	Non-Hispanic White	PIR > 3.5	0	10+ drinks/month	Never	>High school	Overweight(25 to <30)	No	Sleep Disorder	7–8 h/night	5–30min	0	No depression
35580	44	2	3	5	3.13	21.67	78.7	14378.4	1	54	female	< 65 years	18–44 years	Non-Hispanic White	PIR: 1.33–3.5	0	1-5 drinks/month	Never	>High school	Normal(18.5 to <25)	No	No Sleep Disorder	7–8 h/night	< 5 min	0	No depression
35604	25	2	3	3	1.63	36.29	114.3	9685.41	2	44	female	< 65 years	18–44 years	Non-Hispanic White	PIR: 1.33–3.5	0	1-5 drinks/month	Never	>High school	Obese(30 or greater)	No	No Sleep Disorder	7–8 h/night	5–30min	1	No depression
33631	67	1	4	1	2.04	30.32		1514.57	2	58	male	>= 65 years	>= 65 years	Non-Hispanic Black	PIR: 1.33–3.5	1		Current	<=High school	Obese(30 or greater)	No	Sleep Disorder	>8 h/night	5–30min	0	No depression
35621	20	2	3	4	3.12	32.56	105.6	9595.95	1	45	female	< 65 years	18–44 years	Non-Hispanic White	PIR: 1.33–3.5	0	1-5 drinks/month	Current	>High school	Obese(30 or greater)	No	No Sleep Disorder	>8 h/night	5–30min	3	No depression
33634	50	1	3	4	1.53	29.91	106.2	5647.56	2	53	male	< 65 years	45–64 years	Non-Hispanic White	PIR: 1.33–3.5	0	1-5 drinks/month	Current	>High school	Overweight(25 to <30)	Yes	Sleep Disorder	>8 h/night	< 5 min	2	No depression
35628	28	2	1	3		31.8	111.2	2607.35	1	53	female	< 65 years	18–44 years	Mexican American		0	Non-drinker	Never	>High school	Obese(30 or greater)	No	No Sleep Disorder	>8 h/night	5–30min	6	No depression
35638	37	2	4	2	3.03	22.58	78.5	3792.35	2	52	female	< 65 years	18–44 years	Non-Hispanic Black	PIR: 1.33–3.5	0	Non-drinker	Never	<=High school	Normal(18.5 to <25)	No	No Sleep Disorder	7–8 h/night	5–30min	1	No depression
33640	85	2	3	1	1.22	33.56		5717.69	2	47	female	>= 65 years	>= 65 years	Non-Hispanic White	PIR < 1.33	0		Never	<=High school	Obese(30 or greater)	No	No Sleep Disorder	7–8 h/night	5–30min	0	No depression
33642	77	2	3	4	3.56	18.69	80.2	8189.04	2	46	female	>= 65 years	>= 65 years	Non-Hispanic White	PIR > 3.5	0	10+ drinks/month	Current	>High school	Normal(18.5 to <25)	No	No Sleep Disorder	>8 h/night	5–30min	1	No depression
35639	38	2	1	1		25.66	89.7	3588.53	1	55	female	< 65 years	18–44 years	Mexican American		0	1-5 drinks/month	Never	<=High school	Overweight(25 to <30)	No	No Sleep Disorder	7–8 h/night	5–30min	1	No depression
35641	18	2	1		0.58	20.28	75.3	449.968	2	58	female	< 65 years	18–44 years	Mexican American	PIR < 1.33	0		Never		Normal(18.5 to <25)	No	No Sleep Disorder	>8 h/night	< 5 min	2	No depression
33646	63	1	3	4	4.22	26.23		11096.2	2	48	male	< 65 years	45–64 years	Non-Hispanic White	PIR > 3.5	0		Former	>High school	Overweight(25 to <30)	No	Sleep Disorder	<7 h/night	5–30min	0	No depression
35657	29	2	4	5	2.33	25.16	91.2	4625.93	1	49	female	< 65 years	18–44 years	Non-Hispanic Black	PIR: 1.33–3.5	1	Non-drinker	Never	>High school	Overweight(25 to <30)	No	No Sleep Disorder	<7 h/night	5–30min	2	No depression
33649	85	1	3	3				3135.19	1	45	male	>= 65 years	>= 65 years	Non-Hispanic White		1		Never	>High school		No	No Sleep Disorder	7–8 h/night	> 30min	0	No depression
35662	34	2	3	4	4.68	26.87	88.2	1342.9	1	53	female	< 65 years	18–44 years	Non-Hispanic White	PIR > 3.5	1	1-5 drinks/month	Former	>High school	Overweight(25 to <30)	No	Sleep Disorder	<7 h/night	5–30min	9	No depression
35670	18	2	3		5	20.67	73	4470.69	2	52	female	< 65 years	18–44 years	Non-Hispanic White	PIR > 3.5	0		Never		Normal(18.5 to <25)	No	No Sleep Disorder	7–8 h/night	5–30min	6	No depression
35672	40	2	4	5	4.42	24.79	88.5	4034.35	1	50	female	< 65 years	18–44 years	Non-Hispanic Black	PIR > 3.5	0		Never	>High school	Normal(18.5 to <25)	No	No Sleep Disorder	7–8 h/night	5–30min	0	No depression
35684	42	2	3	1	5	33.67	109.5	13332.1	1	55	female	< 65 years	18–44 years	Non-Hispanic White	PIR > 3.5	0	1-5 drinks/month	Former	<=High school	Obese(30 or greater)	No	Sleep Disorder	7–8 h/night	> 30min	3	No depression
35690	35	2	3	5	5	21.97	73	15753.1	2	47	female	< 65 years	18–44 years	Non-Hispanic White	PIR > 3.5	0	1-5 drinks/month	Never	>High school	Normal(18.5 to <25)	No	No Sleep Disorder	7–8 h/night	< 5 min	0	No depression
33660	59	2	3	5	5	21.33	71.7	10419.2	2	56	female	< 65 years	45–64 years	Non-Hispanic White	PIR > 3.5	0	1-5 drinks/month	Never	>High school	Normal(18.5 to <25)	No	No Sleep Disorder	7–8 h/night	< 5 min	2	No depression
33662	45	2	3	5	1.82	24.28	84.6	5732.14	2	44	female	< 65 years	45–64 years	Non-Hispanic White	PIR: 1.33–3.5	0	10+ drinks/month	Current	>High school	Normal(18.5 to <25)	No	No Sleep Disorder	>8 h/night	< 5 min	6	No depression
33663	76	1	3	5	1.29	35.72	135.7	2371.62	1	54	male	>= 65 years	>= 65 years	Non-Hispanic White	PIR < 1.33	0	Non-drinker	Never	>High school	Obese(30 or greater)	Yes	No Sleep Disorder	<7 h/night	5–30min	1	No depression
33666	71	1	3	4	3.41	23.28	89	4493.66	2	56	male	>= 65 years	>= 65 years	Non-Hispanic White	PIR: 1.33–3.5	1	1-5 drinks/month	Former	>High school	Normal(18.5 to <25)	No	No Sleep Disorder	7–8 h/night	5–30min	8	No depression
33667	79	1	1	2	2.61	33.58	121.2	674.34	2	58	male	>= 65 years	>= 65 years	Mexican American	PIR: 1.33–3.5	1	1-5 drinks/month	Former	<=High school	Obese(30 or greater)	No	Sleep Disorder	<7 h/night	> 30min	7	No depression
33668	48	2	4	4	3.48	26.48	86	4689.53	1	50	female	< 65 years	45–64 years	Non-Hispanic Black	PIR: 1.33–3.5	1	1-5 drinks/month	Former	>High school	Overweight(25 to <30)	No	Sleep Disorder	7–8 h/night	> 30min	3	No depression
33669	46	1	3	5	5	24.13	90.8	12450.6	2	44	male	< 65 years	45–64 years	Non-Hispanic White	PIR > 3.5	1	1-5 drinks/month	Never	>High school	Normal(18.5 to <25)	No	No Sleep Disorder	<7 h/night	5–30min	0	No depression
33673	85	1	3	4	1.19	31.89	109.7	1738.65	2	56	male	>= 65 years	>= 65 years	Non-Hispanic White	PIR < 1.33	0	1-5 drinks/month	Former	>High school	Obese(30 or greater)	No	No Sleep Disorder	<7 h/night	> 30min	0	No depression
33675	56	2	3	4	1.6	38.29	112	8068.32	2	53	female	< 65 years	45–64 years	Non-Hispanic White	PIR: 1.33–3.5	1	1-5 drinks/month	Never	>High school	Obese(30 or greater)	Yes	Sleep Disorder	>8 h/night	5–30min	8	No depression
35692	23	2	3	5	3.79	20.35	76.8	9481.42	2	44	female	< 65 years	18–44 years	Non-Hispanic White	PIR > 3.5	0	1-5 drinks/month	Never	>High school	Normal(18.5 to <25)	No	No Sleep Disorder	7–8 h/night	5–30min	0	No depression
35695	30	2	5	4	0.97	37.99	119.3	8010.23	1	46	female	< 65 years	18–44 years	Other/multiracial	PIR < 1.33	0	1-5 drinks/month	Former	>High school	Obese(30 or greater)	No	No Sleep Disorder	>8 h/night	5–30min	1	No depression
35698	18	2	1		0.18	18.69	75	883.989	2	55	female	< 65 years	18–44 years	Mexican American	PIR < 1.33	0		Never		Normal(18.5 to <25)	No	No Sleep Disorder	>8 h/night	5–30min	3	No depression
33683	49	1	1	1	3.01			0	2	58	male	< 65 years	45–64 years	Mexican American	PIR: 1.33–3.5	0		Former	<=High school		No	No Sleep Disorder	<7 h/night	5–30min	0	No depression
33684	74	1	3	3	2.61	36.02	123.8	6023.16	1	55	male	>= 65 years	>= 65 years	Non-Hispanic White	PIR: 1.33–3.5	1	1-5 drinks/month	Never	>High school	Obese(30 or greater)	No	No Sleep Disorder	>8 h/night	5–30min	0	No depression
33687	53	2	1	1	0.74	34.46	120.4	2952.79	2	53	female	< 65 years	45–64 years	Mexican American	PIR < 1.33	1	Non-drinker	Never	<=High school	Obese(30 or greater)	No	No Sleep Disorder	7–8 h/night	5–30min	0	No depression
33688	76	1	3	3	2.34	25.71	103.2	5618.61	1	48	male	>= 65 years	>= 65 years	Non-Hispanic White	PIR: 1.33–3.5	1	10+ drinks/month	Former	>High school	Overweight(25 to <30)	Yes	No Sleep Disorder	7–8 h/night	5–30min	0	No depression
35700	18	2	1		1.09	18.26	73.5	927.074	1	47	female	< 65 years	18–44 years	Mexican American	PIR < 1.33	0		Never		Underweight(<18.5)	No	No Sleep Disorder	<7 h/night	> 30min	4	No depression
33691	58	2	4	3	1.55	33.79	95.3	4625.06	1	49	female	< 65 years	45–64 years	Non-Hispanic Black	PIR: 1.33–3.5	1	Non-drinker	Never	>High school	Obese(30 or greater)	Yes	No Sleep Disorder	<7 h/night	5–30min	0	No depression
33694	54	1	3	3	2.42	39.18	126.5	13125.4	2	48	male	< 65 years	45–64 years	Non-Hispanic White	PIR: 1.33–3.5	0	1-5 drinks/month	Never	>High school	Obese(30 or greater)	Yes	No Sleep Disorder	<7 h/night	5–30min	1	No depression
33698	75	1	3	1	1.21	37.04	131.6	2441.49	2	44	male	>= 65 years	>= 65 years	Non-Hispanic White	PIR < 1.33	0	1-5 drinks/month	Never	<=High school	Obese(30 or greater)	No	No Sleep Disorder	7–8 h/night	5–30min	0	No depression
35704	29	2	4	5	2.08	30.24	93.7	4243.88	1	56	female	< 65 years	18–44 years	Non-Hispanic Black	PIR: 1.33–3.5	0	1-5 drinks/month	Never	>High school	Obese(30 or greater)	No	No Sleep Disorder	<7 h/night	5–30min	6	No depression
35710	29	2	1	5	1.56	25.22	91.8	2833.64	1	53	female	< 65 years	18–44 years	Mexican American	PIR: 1.33–3.5	0	Non-drinker	Former	>High school	Overweight(25 to <30)	No	No Sleep Disorder	7–8 h/night	5–30min	3	No depression
33709	53	1	3	4	2.61	25.09	92.8	12817.2	1	54	male	< 65 years	45–64 years	Non-Hispanic White	PIR: 1.33–3.5	0	1-5 drinks/month	Current	>High school	Overweight(25 to <30)	No	No Sleep Disorder	<7 h/night	5–30min	2	No depression
35722	40	2	3	3	0	25.6	101	16173.1	2	47	female	< 65 years	18–44 years	Non-Hispanic White	PIR < 1.33	1	1-5 drinks/month	Current	>High school	Overweight(25 to <30)	No	Sleep Disorder	<7 h/night	5–30min	6	No depression
35725	36	2	4	3	1.24	22.96	90.8	4940.45	2	51	female	< 65 years	18–44 years	Non-Hispanic Black	PIR < 1.33	0	5-10 drinks/month	Current	>High school	Normal(18.5 to <25)	No	No Sleep Disorder	<7 h/night	> 30min	0	No depression
33713	62	1	5	5	5	30.74	120.9	10951.3	2	53	male	< 65 years	45–64 years	Other/multiracial	PIR > 3.5	1	1-5 drinks/month	Former	>High school	Obese(30 or greater)	No	Sleep Disorder	7–8 h/night	5–30min	2	No depression
33714	81	1	1	1	1.19			0	2	54	male	>= 65 years	>= 65 years	Mexican American	PIR < 1.33	0		Former	<=High school		Yes	No Sleep Disorder	7–8 h/night	5–30min	0	No depression
33715	45	2	4	5	2.33	21.06	75.5	4320.33	1	47	female	< 65 years	45–64 years	Non-Hispanic Black	PIR: 1.33–3.5	0	Non-drinker	Never	>High school	Normal(18.5 to <25)	No	No Sleep Disorder	<7 h/night	5–30min	1	No depression
35729	41	2	3	4	1.66	21.79	89.7	17905.6	1	57	female	< 65 years	18–44 years	Non-Hispanic White	PIR: 1.33–3.5	0	1-5 drinks/month	Current	>High school	Normal(18.5 to <25)	No	No Sleep Disorder	7–8 h/night	5–30min	2	No depression
35738	22	2	3	3	2.71	34	114	966.94	2	46	female	< 65 years	18–44 years	Non-Hispanic White	PIR: 1.33–3.5	0	1-5 drinks/month	Former	>High school	Obese(30 or greater)	No	No Sleep Disorder	>8 h/night	5–30min	2	No depression
35755	22	2	4	2	0.88	28.16	83.5	6783.14	1	50	female	< 65 years	18–44 years	Non-Hispanic Black	PIR < 1.33	0	Non-drinker	Current	<=High school	Overweight(25 to <30)	No	No Sleep Disorder	>8 h/night	5–30min	3	No depression
33725	76	2	3	1	1.85	22.37	84	9221.18	1	46	female	>= 65 years	>= 65 years	Non-Hispanic White	PIR: 1.33–3.5	1		Never	<=High school	Normal(18.5 to <25)	No	Sleep Disorder	<7 h/night	> 30min	0	No depression
33726	66	1	1	1	0.94	39.61	132.7	696.98	1	56	male	>= 65 years	>= 65 years	Mexican American	PIR < 1.33	0	1-5 drinks/month	Never	<=High school	Obese(30 or greater)	Yes	No Sleep Disorder	>8 h/night	5–30min	3	No depression
33727	57	2	4	4	2.1	30.56	102	4034.35	1	50	female	< 65 years	45–64 years	Non-Hispanic Black	PIR: 1.33–3.5	1	Non-drinker	Never	>High school	Obese(30 or greater)	No	Sleep Disorder	<7 h/night	> 30min	15	Moderate to severe depression
35765	23	2	3	5	4.08	22.66	89.3	10720.7	1	58	female	< 65 years	18–44 years	Non-Hispanic White	PIR > 3.5	0	1-5 drinks/month	Current	>High school	Normal(18.5 to <25)	No	No Sleep Disorder	7–8 h/night	5–30min	1	No depression
33729	69	2	4	3	1.95	22.16	80.6	2033.54	1	52	female	>= 65 years	>= 65 years	Non-Hispanic Black	PIR: 1.33–3.5	1	1-5 drinks/month	Never	>High school	Normal(18.5 to <25)	No	No Sleep Disorder	<7 h/night	5–30min	0	No depression
33730	46	2	3	3		25	85.5	6174.32	2	57	female	< 65 years	45–64 years	Non-Hispanic White		1	10+ drinks/month	Current	>High school	Overweight(25 to <30)	No	Sleep Disorder	<7 h/night	5–30min	0	No depression
35770	43	2	4	4	0.93	27.5	88.9	3442.81	1	44	female	< 65 years	18–44 years	Non-Hispanic Black	PIR < 1.33	1	1-5 drinks/month	Current	>High school	Overweight(25 to <30)	No	Sleep Disorder	<7 h/night	> 30min	8	No depression
35775	42	2	1	4	3.85	31.77	94.3	2574.43	2	57	female	< 65 years	18–44 years	Mexican American	PIR > 3.5	0	Non-drinker	Former	>High school	Obese(30 or greater)	No	No Sleep Disorder	<7 h/night	5–30min	6	No depression
35794	19	2	4		0.44	30.61	96	875.04	1	44	female	< 65 years	18–44 years	Non-Hispanic Black	PIR < 1.33	0		Never		Obese(30 or greater)	No	No Sleep Disorder	>8 h/night	< 5 min	2	No depression
33736	54	2	3	4	1.05	26.05	82.2	13917.5	2	48	female	< 65 years	45–64 years	Non-Hispanic White	PIR < 1.33	0	1-5 drinks/month	Never	>High school	Overweight(25 to <30)	No	No Sleep Disorder	7–8 h/night	5–30min	2	No depression
33737	47	2	3	5	3.21	21.29	79.7	13017.7	2	44	female	< 65 years	45–64 years	Non-Hispanic White	PIR: 1.33–3.5	0	10+ drinks/month	Former	>High school	Normal(18.5 to <25)	No	No Sleep Disorder	7–8 h/night	5–30min	0	No depression
33738	52	2	4	4	5	42.82		3010.66	2	45	female	< 65 years	45–64 years	Non-Hispanic Black	PIR > 3.5	1		Former	>High school	Obese(30 or greater)	Yes	No Sleep Disorder	<7 h/night	> 30min	0	No depression
35795	29	2	3	4	1.06	27.59	96	1113.38	1	49	female	< 65 years	18–44 years	Non-Hispanic White	PIR < 1.33	0	Non-drinker	Never	>High school	Overweight(25 to <30)	No	No Sleep Disorder	7–8 h/night	5–30min	2	No depression
35804	18	2	4		0	22.67	73.7	1107.13	1	49	female	< 65 years	18–44 years	Non-Hispanic Black	PIR < 1.33	0		Never		Normal(18.5 to <25)	No	No Sleep Disorder	7–8 h/night	5–30min	1	No depression
35821	22	2	5	3	1.86	29.58	81.7	9451.59	1	48	female	< 65 years	18–44 years	Other/multiracial	PIR: 1.33–3.5	0	1-5 drinks/month	Never	>High school	Overweight(25 to <30)	No	Sleep Disorder	>8 h/night	5–30min	0	No depression
35833	25	2	3	4	3.41	26.68	87.4	10065.3	2	54	female	< 65 years	18–44 years	Non-Hispanic White	PIR: 1.33–3.5	0	10+ drinks/month	Never	>High school	Overweight(25 to <30)	No	Sleep Disorder	7–8 h/night	> 30min	2	No depression
33744	48	2	3	3	0.94	28.54	110.2	7300.48	1	49	female	< 65 years	45–64 years	Non-Hispanic White	PIR < 1.33	1	Non-drinker	Current	>High school	Overweight(25 to <30)	No	No Sleep Disorder	<7 h/night	> 30min	13	Moderate depression
33745	46	1	3	5	5	26.11	88.2	17125.5	1	57	male	< 65 years	45–64 years	Non-Hispanic White	PIR > 3.5	0	1-5 drinks/month	Current	>High school	Overweight(25 to <30)	No	No Sleep Disorder	<7 h/night	5–30min	3	No depression
35852	23	2	4	3	1.04	36.57		3395.55	2	52	female	< 65 years	18–44 years	Non-Hispanic Black	PIR < 1.33	0		Never	>High school	Obese(30 or greater)	No	No Sleep Disorder	<7 h/night	> 30min	0	No depression
35859	19	2	1			28.25		682.926	2	58	female	< 65 years	18–44 years	Mexican American		0		Never		Overweight(25 to <30)	No	No Sleep Disorder	7–8 h/night	5–30min	2	No depression
33751	51	1	3	4	2.51	23.36		11213.9	1	48	male	< 65 years	45–64 years	Non-Hispanic White	PIR: 1.33–3.5	0	10+ drinks/month	Current	>High school	Normal(18.5 to <25)	No	No Sleep Disorder	7–8 h/night	< 5 min	17	Moderate to severe depression
35864	18	2	4		1.33	21.8	75.8	844.64	2	52	female	< 65 years	18–44 years	Non-Hispanic Black	PIR: 1.33–3.5	0		Never		Normal(18.5 to <25)	No	No Sleep Disorder	<7 h/night	5–30min	5	No depression
33754	48	1	1	4	5	23.82	91	2674.09	1	55	male	< 65 years	45–64 years	Mexican American	PIR > 3.5	0	5-10 drinks/month	Never	>High school	Normal(18.5 to <25)	No	Sleep Disorder	7–8 h/night	5–30min	3	No depression
35866	40	2	1	3				0	1	57	female	< 65 years	18–44 years	Mexican American		0		Never	>High school		No	No Sleep Disorder	7–8 h/night	5–30min	0	No depression
35871	18	2	1		2.03	27.99	84.7	599.12	2	58	female	< 65 years	18–44 years	Mexican American	PIR: 1.33–3.5	1		Never		Overweight(25 to <30)	No	No Sleep Disorder	>8 h/night	5–30min	0	No depression
33761	54	1	3	5	5	28.39	98.8	11836.9	1	45	male	< 65 years	45–64 years	Non-Hispanic White	PIR > 3.5	0	1-5 drinks/month	Never	>High school	Overweight(25 to <30)	No	No Sleep Disorder	<7 h/night	5–30min	0	No depression
35881	24	2	1	3	1.37	22.14	80.3	2365.31	1	55	female	< 65 years	18–44 years	Mexican American	PIR: 1.33–3.5	0	Non-drinker	Former	>High school	Normal(18.5 to <25)	No	No Sleep Disorder	7–8 h/night	5–30min	3	No depression
35890	23	2	1	3	1.33	32.13	98.2	273.383	2	56	female	< 65 years	18–44 years	Mexican American	PIR: 1.33–3.5	0	Non-drinker	Never	>High school	Obese(30 or greater)	No	No Sleep Disorder	7–8 h/night	5–30min	2	No depression
33767	47	2	1	5	4.92	35.76	111	2748.27	2	54	female	< 65 years	45–64 years	Mexican American	PIR > 3.5	1	Non-drinker	Never	>High school	Obese(30 or greater)	No	Sleep Disorder	7–8 h/night	5–30min	5	No depression
33768	65	2	3	3	3.99	36.63	110.5	11361.5	1	46	female	>= 65 years	>= 65 years	Non-Hispanic White	PIR > 3.5	0	10+ drinks/month	Former	>High school	Obese(30 or greater)	No	No Sleep Disorder	7–8 h/night	5–30min	0	No depression
33769	67	1	3	3				0	1	47	male	>= 65 years	>= 65 years	Non-Hispanic White		0		Current	>High school		No	No Sleep Disorder	7–8 h/night	5–30min	0	No depression
33770	47	1	3	3	4.76	32.97	113.1	15296.7	2	47	male	< 65 years	45–64 years	Non-Hispanic White	PIR > 3.5	1	5-10 drinks/month	Never	>High school	Obese(30 or greater)	No	Sleep Disorder	<7 h/night	5–30min	0	No depression
33771	66	1	1	1	0.75	27.52	104.9	953.279	1	57	male	>= 65 years	>= 65 years	Mexican American	PIR < 1.33	0	10+ drinks/month	Current	<=High school	Overweight(25 to <30)	Yes	No Sleep Disorder	>8 h/night	5–30min	3	No depression
35895	37	2	3	4	0.9	24.9	96.1	1238.76	2	50	female	< 65 years	18–44 years	Non-Hispanic White	PIR < 1.33	0	1-5 drinks/month	Current	>High school	Normal(18.5 to <25)	Yes	No Sleep Disorder	<7 h/night	> 30min	8	No depression
33775	50	1	4	5	5	25.86	95.9	3835.21	2	48	male	< 65 years	45–64 years	Non-Hispanic Black	PIR > 3.5	0	Non-drinker	Never	>High school	Overweight(25 to <30)	Yes	No Sleep Disorder	7–8 h/night	5–30min	1	No depression
35896	34	2	3	2	1.98	38.18	115.7	14341.7	2	46	female	< 65 years	18–44 years	Non-Hispanic White	PIR: 1.33–3.5	0	1-5 drinks/month	Former	<=High school	Obese(30 or greater)	Yes	No Sleep Disorder	7–8 h/night	5–30min	3	No depression
35905	18	2	3		5	25.67	84	6670.67	1	56	female	< 65 years	18–44 years	Non-Hispanic White	PIR > 3.5	0		Never		Overweight(25 to <30)	No	No Sleep Disorder	7–8 h/night	< 5 min	7	No depression
35923	18	2	3		3.09	26.54	88.2	5512.28	1	53	female	< 65 years	18–44 years	Non-Hispanic White	PIR: 1.33–3.5	0		Never		Overweight(25 to <30)	No	No Sleep Disorder	7–8 h/night	5–30min	1	No depression
35935	21	2	5	2	4.5	31.06	102.8	3501.56	2	44	female	< 65 years	18–44 years	Other/multiracial	PIR > 3.5	0	5-10 drinks/month	Never	<=High school	Obese(30 or greater)	No	No Sleep Disorder	<7 h/night	5–30min	0	No depression
33784	54	2	3	5	5	34.92	111.6	16663	1	49	female	< 65 years	45–64 years	Non-Hispanic White	PIR > 3.5	0	1-5 drinks/month	Never	>High school	Obese(30 or greater)	No	Sleep Disorder	7–8 h/night	< 5 min	4	No depression
35938	19	2	1		0.48	21.4	80	862.092	1	52	female	< 65 years	18–44 years	Mexican American	PIR < 1.33	0		Never		Normal(18.5 to <25)	No	No Sleep Disorder	>8 h/night	> 30min	7	No depression
35940	42	2	4	3	4.29	27.22		3853.25	2	51	female	< 65 years	18–44 years	Non-Hispanic Black	PIR > 3.5	0		Never	>High school	Overweight(25 to <30)	No	No Sleep Disorder	<7 h/night	> 30min	0	No depression
33792	73	2	1	1	0.65	24.5	96.6	1402.98	1	56	female	>= 65 years	>= 65 years	Mexican American	PIR < 1.33	1	Non-drinker	Never	<=High school	Normal(18.5 to <25)	No	No Sleep Disorder	<7 h/night	> 30min	15	Moderate to severe depression
33793	76	1	3	5	2.5	39.73	135.3	7348.2	2	47	male	>= 65 years	>= 65 years	Non-Hispanic White	PIR: 1.33–3.5	1	1-5 drinks/month	Former	>High school	Obese(30 or greater)	No	No Sleep Disorder	7–8 h/night	< 5 min	1	No depression
35955	42	2	4	2	3.56	32.36	102	2763.12	2	45	female	< 65 years	18–44 years	Non-Hispanic Black	PIR > 3.5	0	Non-drinker	Never	<=High school	Obese(30 or greater)	No	Sleep Disorder	<7 h/night	5–30min	1	No depression
33796	81	2	3	4	2.04	27.99	102.8	5223.86	1	46	female	>= 65 years	>= 65 years	Non-Hispanic White	PIR: 1.33–3.5	1	Non-drinker	Never	>High school	Overweight(25 to <30)	No	No Sleep Disorder	7–8 h/night	> 30min	0	No depression
33797	45	2	1	4	1.64	23.78	92	3549.12	2	55	female	< 65 years	45–64 years	Mexican American	PIR: 1.33–3.5	0	5-10 drinks/month	Current	>High school	Normal(18.5 to <25)	No	Sleep Disorder	<7 h/night	5–30min	3	No depression
33798	50	1	4	4	0.41	18.45	82.5	3111.1	1	44	male	< 65 years	45–64 years	Non-Hispanic Black	PIR < 1.33	0	10+ drinks/month	Current	>High school	Underweight(<18.5)	No	No Sleep Disorder	<7 h/night	> 30min	2	No depression
35956	37	2	4	2	3.11	38.81	104.4	3766.8	1	51	female	< 65 years	18–44 years	Non-Hispanic Black	PIR: 1.33–3.5	0	1-5 drinks/month	Never	<=High school	Obese(30 or greater)	No	No Sleep Disorder	7–8 h/night	< 5 min	2	No depression
35959	43	2	2	5	5	27.27	89.5	9964.14	2	52	female	< 65 years	18–44 years	Other Hispanic	PIR > 3.5	0	1-5 drinks/month	Current	>High school	Overweight(25 to <30)	No	No Sleep Disorder	<7 h/night	5–30min	6	No depression
33802	49	1	3	3	3.61	22.93	90.8	12966.1	2	50	male	< 65 years	45–64 years	Non-Hispanic White	PIR > 3.5	0	5-10 drinks/month	Former	>High school	Normal(18.5 to <25)	Yes	No Sleep Disorder	<7 h/night	5–30min	0	No depression
35960	22	2	3	3	1.86	33.14	116.7	9376.08	2	44	female	< 65 years	18–44 years	Non-Hispanic White	PIR: 1.33–3.5	0	1-5 drinks/month	Current	>High school	Obese(30 or greater)	No	Sleep Disorder	7–8 h/night	5–30min	2	No depression
35974	30	2	3	5	5	22.38	76.9	11154.5	1	44	female	< 65 years	18–44 years	Non-Hispanic White	PIR > 3.5	0		Never	>High school	Normal(18.5 to <25)	No	No Sleep Disorder	7–8 h/night	5–30min	0	No depression
33806	55	2	3	5	5	33.08	101.5	12516.8	2	51	female	< 65 years	45–64 years	Non-Hispanic White	PIR > 3.5	1	Non-drinker	Never	>High school	Obese(30 or greater)	No	No Sleep Disorder	7–8 h/night	5–30min	1	No depression
33808	74	1	1	1		25.73	97.6	796.345	2	56	male	>= 65 years	>= 65 years	Mexican American		0	1-5 drinks/month	Former	<=High school	Overweight(25 to <30)	Yes	No Sleep Disorder	<7 h/night	> 30min	8	No depression
33812	80	1	4	1	0.65	30.6	112	1651.6	2	50	male	>= 65 years	>= 65 years	Non-Hispanic Black	PIR < 1.33	0	1-5 drinks/month	Never	<=High school	Obese(30 or greater)	Yes	Sleep Disorder	7–8 h/night	> 30min	6	No depression
35985	19	2	3		3.61	27	103.8	6298.25	2	47	female	< 65 years	18–44 years	Non-Hispanic White	PIR > 3.5	0		Never		Overweight(25 to <30)	No	No Sleep Disorder	>8 h/night	5–30min	9	No depression
33817	68	2	3	5	1.09	37.27		5924.25	1	55	female	>= 65 years	>= 65 years	Non-Hispanic White	PIR < 1.33	1		Never	>High school	Obese(30 or greater)	No	No Sleep Disorder	<7 h/night	5–30min	0	No depression
33819	84	1	3	5	3.12	30.43	108.7	1576.75	1	47	male	>= 65 years	>= 65 years	Non-Hispanic White	PIR: 1.33–3.5	1	1-5 drinks/month	Former	>High school	Obese(30 or greater)	No	Sleep Disorder	>8 h/night	> 30min	2	No depression
35990	22	2	3	3	1.2	24.29	99.5	900.277	2	44	female	< 65 years	18–44 years	Non-Hispanic White	PIR < 1.33	0	1-5 drinks/month	Current	>High school	Normal(18.5 to <25)	No	No Sleep Disorder	7–8 h/night	5–30min	2	No depression
33822	51	1	3	4	4.44			0	1	57	male	< 65 years	45–64 years	Non-Hispanic White	PIR > 3.5	1		Former	>High school		No	No Sleep Disorder	<7 h/night	5–30min	0	No depression
35991	28	2	3	3	3.9	26.49	93	742.612	1	51	female	< 65 years	18–44 years	Non-Hispanic White	PIR > 3.5	0	1-5 drinks/month	Current	>High school	Overweight(25 to <30)	No	No Sleep Disorder	7–8 h/night	5–30min	6	No depression
33825	61	2	1	1	0.55	30.9	102	922.135	1	58	female	< 65 years	45–64 years	Mexican American	PIR < 1.33	1	1-5 drinks/month	Never	<=High school	Obese(30 or greater)	No	No Sleep Disorder	7–8 h/night	5–30min	5	No depression
36003	26	2	3	4	2.5	26.87	94.1	966.94	2	46	female	< 65 years	18–44 years	Non-Hispanic White	PIR: 1.33–3.5	0		Former	>High school	Overweight(25 to <30)	No	No Sleep Disorder	<7 h/night	5–30min	0	No depression
36004	40	2	1	5	3.98	22.75	79.9	3240.13	1	57	female	< 65 years	18–44 years	Mexican American	PIR > 3.5	0	1-5 drinks/month	Never	>High school	Normal(18.5 to <25)	No	No Sleep Disorder	<7 h/night	5–30min	0	No depression
33832	77	1	3	4	2.73			0	1	49	male	>= 65 years	>= 65 years	Non-Hispanic White	PIR: 1.33–3.5	0		Former	>High school		Yes	No Sleep Disorder	7–8 h/night	< 5 min	0	No depression
36006	25	2	3	4	2.94	26.74	94.7	11148.3	1	46	female	< 65 years	18–44 years	Non-Hispanic White	PIR: 1.33–3.5	0	Non-drinker	Never	>High school	Overweight(25 to <30)	No	No Sleep Disorder	>8 h/night	5–30min	2	No depression
33838	57	2	3	3	2.88	20.99	73.2	13625	2	50	female	< 65 years	45–64 years	Non-Hispanic White	PIR: 1.33–3.5	0	1-5 drinks/month	Current	>High school	Normal(18.5 to <25)	No	No Sleep Disorder	7–8 h/night	5–30min	0	No depression
36008	24	2	3	2	1.14	21.75	82	904.44	1	47	female	< 65 years	18–44 years	Non-Hispanic White	PIR < 1.33	0		Current	<=High school	Normal(18.5 to <25)	No	No Sleep Disorder	<7 h/night	> 30min	0	No depression
36011	43	2	4	5	2.54	27.28	88.3	3892.87	2	58	female	< 65 years	18–44 years	Non-Hispanic Black	PIR: 1.33–3.5	0	Non-drinker	Never	>High school	Overweight(25 to <30)	No	No Sleep Disorder	<7 h/night	< 5 min	2	No depression
36015	22	2	3	5	2.72	22.88	75.4	11685.2	1	56	female	< 65 years	18–44 years	Non-Hispanic White	PIR: 1.33–3.5	0	1-5 drinks/month	Never	>High school	Normal(18.5 to <25)	No	No Sleep Disorder	7–8 h/night	5–30min	17	Moderate to severe depression
36017	32	2	1	4	1.6	26.7	101	976.943	2	48	female	< 65 years	18–44 years	Mexican American	PIR: 1.33–3.5	0	1-5 drinks/month	Former	>High school	Overweight(25 to <30)	No	No Sleep Disorder	>8 h/night	5–30min	0	No depression
33847	45	2	1	2	0.51	48.37	131.4	2528.79	2	54	female	< 65 years	45–64 years	Mexican American	PIR < 1.33	0	Non-drinker	Never	<=High school	Obese(30 or greater)	Yes	Sleep Disorder	<7 h/night	5–30min	9	No depression
36018	27	2	1	4	1.31	22.71	78.3	4315.53	1	57	female	< 65 years	18–44 years	Mexican American	PIR < 1.33	0	1-5 drinks/month	Current	>High school	Normal(18.5 to <25)	No	No Sleep Disorder	<7 h/night	< 5 min	0	No depression
33849	48	2	4	4	5			0	1	47	female	< 65 years	45–64 years	Non-Hispanic Black	PIR > 3.5	0		Never	>High school		No	No Sleep Disorder	<7 h/night	> 30min	0	No depression
36030	29	2	3	5	4.35	26.37	93.4	1020.98	1	50	female	< 65 years	18–44 years	Non-Hispanic White	PIR > 3.5	0	1-5 drinks/month	Never	>High school	Overweight(25 to <30)	No	No Sleep Disorder	7–8 h/night	5–30min	3	No depression
36031	27	2	1	4	0.66	20.12	75.7	367.095	2	57	female	< 65 years	18–44 years	Mexican American	PIR < 1.33	0	1-5 drinks/month	Former	>High school	Normal(18.5 to <25)	No	No Sleep Disorder	>8 h/night	> 30min	13	Moderate depression
33853	69	1	2	5	5	24.86	97.2	7550.99	2	52	male	>= 65 years	>= 65 years	Other Hispanic	PIR > 3.5	0	1-5 drinks/month	Former	>High school	Normal(18.5 to <25)	No	No Sleep Disorder	7–8 h/night	5–30min	2	No depression
33854	63	2	1	2	0.9	34.33	106.5	882.347	1	58	female	< 65 years	45–64 years	Mexican American	PIR < 1.33	1		Former	<=High school	Obese(30 or greater)	Yes	Sleep Disorder	<7 h/night	> 30min	0	No depression
36033	20	2	3	3	0.6			0	2	53	female	< 65 years	18–44 years	Non-Hispanic White	PIR < 1.33	0		Former	>High school		No	No Sleep Disorder	7–8 h/night	5–30min	0	No depression
36040	28	2	1	4	1.07	28.78	88.3	2895	2	53	female	< 65 years	18–44 years	Mexican American	PIR < 1.33	0	Non-drinker	Never	>High school	Overweight(25 to <30)	No	No Sleep Disorder	7–8 h/night	5–30min	4	No depression
36045	20	2	3	4	5	25.86	83.8	9564	1	45	female	< 65 years	18–44 years	Non-Hispanic White	PIR > 3.5	0	5-10 drinks/month	Current	>High school	Overweight(25 to <30)	No	No Sleep Disorder	7–8 h/night	5–30min	2	No depression
33861	81	1	3	3	2.03	34.75	120.3	3304.41	1	45	male	>= 65 years	>= 65 years	Non-Hispanic White	PIR: 1.33–3.5	1	Non-drinker	Former	>High school	Obese(30 or greater)	No	Sleep Disorder	<7 h/night	5–30min	3	No depression
33864	61	2	3	5	5	26.29	90.1	9061.2	2	44	female	< 65 years	45–64 years	Non-Hispanic White	PIR > 3.5	0	10+ drinks/month	Former	>High school	Overweight(25 to <30)	No	Sleep Disorder	7–8 h/night	< 5 min	2	No depression
33866	46	2	4	5	5	37.4	105.2	3853.25	2	51	female	< 65 years	45–64 years	Non-Hispanic Black	PIR > 3.5	0	10+ drinks/month	Never	>High school	Obese(30 or greater)	No	No Sleep Disorder	7–8 h/night	5–30min	2	No depression
36061	22	2	5	5	4.42	18.1	69.2	9240.53	1	54	female	< 65 years	18–44 years	Other/multiracial	PIR > 3.5	0	Non-drinker	Never	>High school	Underweight(<18.5)	No	No Sleep Disorder	7–8 h/night	5–30min	3	No depression
33871	62	2	4	2		31.75	99.3	1459.17	2	45	female	< 65 years	45–64 years	Non-Hispanic Black		1	1-5 drinks/month	Never	<=High school	Obese(30 or greater)	No	No Sleep Disorder	>8 h/night	5–30min	0	No depression
36062	27	2	4	4	4.7	27.51	92.2	3422.03	1	51	female	< 65 years	18–44 years	Non-Hispanic Black	PIR > 3.5	0	1-5 drinks/month	Never	>High school	Overweight(25 to <30)	No	No Sleep Disorder	7–8 h/night	5–30min	0	No depression
33876	49	1	3	3	5	25.66	95.6	10831.3	1	44	male	< 65 years	45–64 years	Non-Hispanic White	PIR > 3.5	1	10+ drinks/month	Current	>High school	Overweight(25 to <30)	No	No Sleep Disorder	<7 h/night	5–30min	2	No depression
36069	40	2	4	5	3.62	19.14	76.7	4017.5	1	52	female	< 65 years	18–44 years	Non-Hispanic Black	PIR > 3.5	0	Non-drinker	Never	>High school	Normal(18.5 to <25)	No	No Sleep Disorder	7–8 h/night	5–30min	2	No depression
36076	37	2	3	5	5	16.71	61.3	15143.2	1	50	female	< 65 years	18–44 years	Non-Hispanic White	PIR > 3.5	0	5-10 drinks/month	Never	>High school	Underweight(<18.5)	No	No Sleep Disorder	7–8 h/night	< 5 min	1	No depression
36079	30	2	3	2		19.25	74.5	9895.05	2	54	female	< 65 years	18–44 years	Non-Hispanic White		0	1-5 drinks/month	Current	<=High school	Normal(18.5 to <25)	No	No Sleep Disorder	7–8 h/night	5–30min	0	No depression
36083	19	2	1		3.32	29.53	91.4	685.919	1	54	female	< 65 years	18–44 years	Mexican American	PIR: 1.33–3.5	0		Never		Overweight(25 to <30)	No	No Sleep Disorder	<7 h/night	> 30min	3	No depression
36090	30	2	1	1	0.7	31.47	101.3	3874.8	2	55	female	< 65 years	18–44 years	Mexican American	PIR < 1.33	1	Non-drinker	Never	<=High school	Obese(30 or greater)	No	No Sleep Disorder	<7 h/night	5–30min	4	No depression
33892	70	2	3	3	5	19.23	67.9	7389.07	1	55	female	>= 65 years	>= 65 years	Non-Hispanic White	PIR > 3.5	0	1-5 drinks/month	Former	>High school	Normal(18.5 to <25)	No	No Sleep Disorder	<7 h/night	5–30min	2	No depression
33894	63	2	3	4	1.46	34.35	99.8	6926.98	1	49	female	< 65 years	45–64 years	Non-Hispanic White	PIR: 1.33–3.5	1	1-5 drinks/month	Former	>High school	Obese(30 or greater)	Yes	No Sleep Disorder	7–8 h/night	5–30min	0	No depression
33895	64	2	4	4	3.9	30.22	103.2	2489.28	1	50	female	< 65 years	45–64 years	Non-Hispanic Black	PIR > 3.5	1	Non-drinker	Never	>High school	Obese(30 or greater)	No	No Sleep Disorder	<7 h/night	5–30min	12	Moderate depression
36095	24	2	3	4	3.03	23.53	80.8	10321.7	1	54	female	< 65 years	18–44 years	Non-Hispanic White	PIR: 1.33–3.5	0	Non-drinker	Never	>High school	Normal(18.5 to <25)	No	No Sleep Disorder	7–8 h/night	5–30min	0	No depression
36099	30	2	3	5	5	36.69	114.6	1568.77	2	53	female	< 65 years	18–44 years	Non-Hispanic White	PIR > 3.5	0	Non-drinker	Never	>High school	Obese(30 or greater)	No	No Sleep Disorder	7–8 h/night	5–30min	1	No depression
33904	57	2	3	1	1.66	40.04	116.5	6526.85	2	49	female	< 65 years	45–64 years	Non-Hispanic White	PIR: 1.33–3.5	1	Non-drinker	Never	<=High school	Obese(30 or greater)	No	Sleep Disorder	7–8 h/night	5–30min	2	No depression
33906	46	1	3	2	5	22.91		12450.6	2	44	male	< 65 years	45–64 years	Non-Hispanic White	PIR > 3.5	0		Never	<=High school	Normal(18.5 to <25)	No	No Sleep Disorder	<7 h/night	5–30min	0	No depression
36101	43	2	3	4	1.71	33.58	95.1	6340.24	2	46	female	< 65 years	18–44 years	Non-Hispanic White	PIR: 1.33–3.5	0	1-5 drinks/month	Former	>High school	Obese(30 or greater)	No	No Sleep Disorder	<7 h/night	5–30min	2	No depression
36104	22	2	4	4	2.64	36.26		4625.93	1	49	female	< 65 years	18–44 years	Non-Hispanic Black	PIR: 1.33–3.5	0	Non-drinker	Never	>High school	Obese(30 or greater)	No	No Sleep Disorder	<7 h/night	5–30min	1	No depression
36105	38	2	1	1	0.3	33.27	100	3115.96	2	49	female	< 65 years	18–44 years	Mexican American	PIR < 1.33	0	Non-drinker	Never	<=High school	Obese(30 or greater)	No	No Sleep Disorder	<7 h/night	5–30min	4	No depression
36113	36	2	3	3	2.36			0	1	45	female	< 65 years	18–44 years	Non-Hispanic White	PIR: 1.33–3.5	0		Never	>High school		No	No Sleep Disorder	7–8 h/night	> 30min	0	No depression
33913	54	2	4	2	4.8	26.92	92.8	2763.12	2	45	female	< 65 years	45–64 years	Non-Hispanic Black	PIR > 3.5	0	Non-drinker	Former	<=High school	Overweight(25 to <30)	No	Sleep Disorder	<7 h/night	5–30min	4	No depression
36125	30	2	3	5	5	30.48	104.1	1218.24	1	55	female	< 65 years	18–44 years	Non-Hispanic White	PIR > 3.5	0	1-5 drinks/month	Former	>High school	Obese(30 or greater)	No	No Sleep Disorder	7–8 h/night	5–30min	4	No depression
33915	85	1	3	4	3.79	30.42	118	3271.99	2	49	male	>= 65 years	>= 65 years	Non-Hispanic White	PIR > 3.5	1	10+ drinks/month	Former	>High school	Obese(30 or greater)	No	No Sleep Disorder	7–8 h/night	5–30min	1	No depression
33916	69	2	3	3	1.89			5742.94	2	46	female	>= 65 years	>= 65 years	Non-Hispanic White	PIR: 1.33–3.5	1	1-5 drinks/month	Never	>High school		No	Sleep Disorder	7–8 h/night	5–30min	3	No depression
33917	51	1	1	2	4.1	24.87	93.8	2883.96	1	54	male	< 65 years	45–64 years	Mexican American	PIR > 3.5	1	5-10 drinks/month	Never	<=High school	Normal(18.5 to <25)	No	No Sleep Disorder	<7 h/night	5–30min	1	No depression
36131	19	2	3		4.76	20.11	73.3	6298.25	2	47	female	< 65 years	18–44 years	Non-Hispanic White	PIR > 3.5	0		Never		Normal(18.5 to <25)	No	Sleep Disorder	<7 h/night	5–30min	4	No depression
33921	83	2	3	2	3.56	27.22	99.7	4333.78	2	44	female	>= 65 years	>= 65 years	Non-Hispanic White	PIR > 3.5	1	1-5 drinks/month	Never	<=High school	Overweight(25 to <30)	No	Sleep Disorder	<7 h/night	5–30min	1	No depression
33922	83	2	3	3	2.39	23.11	94	5458.29	2	54	female	>= 65 years	>= 65 years	Non-Hispanic White	PIR: 1.33–3.5	1	Non-drinker	Former	>High school	Normal(18.5 to <25)	Yes	No Sleep Disorder	7–8 h/night	> 30min	3	No depression
33923	50	1	4	4	4.68			0	1	51	male	< 65 years	45–64 years	Non-Hispanic Black	PIR > 3.5	0		Never	>High school		No	No Sleep Disorder	<7 h/night	5–30min	0	No depression
36133	43	2	4	5	5	34.59	93.5	2741.8	2	56	female	< 65 years	18–44 years	Non-Hispanic Black	PIR > 3.5	0	Non-drinker	Never	>High school	Obese(30 or greater)	No	Sleep Disorder	7–8 h/night	5–30min	3	No depression
33925	71	2	3	5	3.57	19.93	77.7	6642.6	2	56	female	>= 65 years	>= 65 years	Non-Hispanic White	PIR > 3.5	0	Non-drinker	Never	>High school	Normal(18.5 to <25)	No	No Sleep Disorder	7–8 h/night	5–30min	5	No depression
33928	67	1	1	3	3.01	42.19	137	1091.2	2	54	male	>= 65 years	>= 65 years	Mexican American	PIR: 1.33–3.5	0	1-5 drinks/month	Never	>High school	Obese(30 or greater)	No	No Sleep Disorder	7–8 h/night	5–30min	0	No depression
33929	54	1	3	4	5	26.67	92	12774.6	1	54	male	< 65 years	45–64 years	Non-Hispanic White	PIR > 3.5	0	1-5 drinks/month	Former	>High school	Overweight(25 to <30)	No	No Sleep Disorder	<7 h/night	5–30min	1	No depression
33930	74	1	3	3	1.89	31.53	116.3	2488.28	2	46	male	>= 65 years	>= 65 years	Non-Hispanic White	PIR: 1.33–3.5	1	10+ drinks/month	Former	>High school	Obese(30 or greater)	Yes	No Sleep Disorder	7–8 h/night	5–30min	0	No depression
36134	44	2	4	4	1.81	34.89	108.9	4525.07	2	58	female	< 65 years	18–44 years	Non-Hispanic Black	PIR: 1.33–3.5	0	Non-drinker	Never	>High school	Obese(30 or greater)	No	No Sleep Disorder	7–8 h/night	< 5 min	1	No depression
36138	30	2	1	4	3.41	31.67	96.9	6024.46	1	57	female	< 65 years	18–44 years	Mexican American	PIR: 1.33–3.5	0	Non-drinker	Never	>High school	Obese(30 or greater)	No	Sleep Disorder	7–8 h/night	> 30min	2	No depression
33934	57	1	3	4	4.68	39.72	133.4	14945.3	1	49	male	< 65 years	45–64 years	Non-Hispanic White	PIR > 3.5	0	1-5 drinks/month	Never	>High school	Obese(30 or greater)	No	No Sleep Disorder	<7 h/night	5–30min	2	No depression
36143	32	2	3	3	1.12	28.16	99.6	7946.24	2	50	female	< 65 years	18–44 years	Non-Hispanic White	PIR < 1.33	0	Non-drinker	Never	>High school	Overweight(25 to <30)	No	No Sleep Disorder	7–8 h/night	5–30min	0	No depression
33938	67	2	4	5	1.56	28.54	94.5	2692.03	1	49	female	>= 65 years	>= 65 years	Non-Hispanic Black	PIR: 1.33–3.5	1	Non-drinker	Never	>High school	Overweight(25 to <30)	No	No Sleep Disorder	7–8 h/night	5–30min	0	No depression
33941	81	2	1	3	1.56	25.04	96	1339.78	2	58	female	>= 65 years	>= 65 years	Mexican American	PIR: 1.33–3.5	1	1-5 drinks/month	Former	>High school	Overweight(25 to <30)	Yes	No Sleep Disorder	7–8 h/night	< 5 min	2	No depression
36144	29	2	5	1	1.51	26.38	102	924.048	2	54	female	< 65 years	18–44 years	Other/multiracial	PIR: 1.33–3.5	0		Never	<=High school	Overweight(25 to <30)	No	No Sleep Disorder	>8 h/night	5–30min	0	No depression
33945	65	1	3	2	5	30.67	107	9106.4	2	50	male	>= 65 years	>= 65 years	Non-Hispanic White	PIR > 3.5	1	1-5 drinks/month	Current	<=High school	Obese(30 or greater)	No	Sleep Disorder	7–8 h/night	5–30min	0	No depression
33947	64	1	3	5	4.35	28.44	105.4	9911.13	1	50	male	< 65 years	45–64 years	Non-Hispanic White	PIR > 3.5	1	1-5 drinks/month	Former	>High school	Overweight(25 to <30)	No	No Sleep Disorder	7–8 h/night	5–30min	0	No depression
33949	54	1	3	4	5	29.76	103	12979.5	2	46	male	< 65 years	45–64 years	Non-Hispanic White	PIR > 3.5	0	Non-drinker	Never	>High school	Overweight(25 to <30)	No	No Sleep Disorder	<7 h/night	5–30min	0	No depression
33950	83	2	3	2	1.33	27.78		5249.94	2	46	female	>= 65 years	>= 65 years	Non-Hispanic White	PIR: 1.33–3.5	0		Never	<=High school	Overweight(25 to <30)	Yes	No Sleep Disorder	<7 h/night	5–30min	0	No depression
36149	38	2	4	2	0.32	43.31	124	2616.22	2	45	female	< 65 years	18–44 years	Non-Hispanic Black	PIR < 1.33	1	1-5 drinks/month	Never	<=High school	Obese(30 or greater)	Yes	Sleep Disorder	<7 h/night	5–30min	8	No depression
36161	25	2	4	4	0.36	42.97	126.7	3694.19	2	49	female	< 65 years	18–44 years	Non-Hispanic Black	PIR < 1.33	0		Current	>High school	Obese(30 or greater)	No	No Sleep Disorder	<7 h/night	5–30min	0	No depression
36168	21	2	3	3	3.22	31.8		15449.4	2	46	female	< 65 years	18–44 years	Non-Hispanic White	PIR: 1.33–3.5	0		Current	>High school	Obese(30 or greater)	No	No Sleep Disorder	>8 h/night	5–30min	0	No depression
33959	81	2	3	2	0.99	25.7	95.8	5037.14	1	47	female	>= 65 years	>= 65 years	Non-Hispanic White	PIR < 1.33	1	Non-drinker	Never	<=High school	Overweight(25 to <30)	No	Sleep Disorder	>8 h/night	5–30min	0	No depression
33960	59	2	4	2	3.85	50.22	124.6	2360.75	2	45	female	< 65 years	45–64 years	Non-Hispanic Black	PIR > 3.5	1	Non-drinker	Never	<=High school	Obese(30 or greater)	No	No Sleep Disorder	7–8 h/night	< 5 min	1	No depression
33961	78	1	3	4		28.29	102.5	6495.87	1	54	male	>= 65 years	>= 65 years	Non-Hispanic White		1	Non-drinker	Former	>High school	Overweight(25 to <30)	No	Sleep Disorder	7–8 h/night	5–30min	0	No depression
36176	41	2	3	3	0.2	39.6	122.6	7392.67	2	53	female	< 65 years	18–44 years	Non-Hispanic White	PIR < 1.33	1	1-5 drinks/month	Current	>High school	Obese(30 or greater)	Yes	Sleep Disorder	>8 h/night	> 30min	13	Moderate depression
33965	50	1	4	4	1.99	23.47	84	4210.7	1	50	male	< 65 years	45–64 years	Non-Hispanic Black	PIR: 1.33–3.5	0	1-5 drinks/month	Current	>High school	Normal(18.5 to <25)	No	No Sleep Disorder	<7 h/night	5–30min	0	No depression
36177	20	2	3	3	0.91	26.66	93	1027.89	1	46	female	< 65 years	18–44 years	Non-Hispanic White	PIR < 1.33	0	1-5 drinks/month	Current	>High school	Overweight(25 to <30)	No	No Sleep Disorder	7–8 h/night	> 30min	1	No depression
36178	21	2	3	3		21.91	82.5	1027.89	1	46	female	< 65 years	18–44 years	Non-Hispanic White		0	1-5 drinks/month	Current	>High school	Normal(18.5 to <25)	No	No Sleep Disorder	<7 h/night	5–30min	1	No depression
36182	34	2	2	1	1.24	27.81	87	11166.3	1	56	female	< 65 years	18–44 years	Other Hispanic	PIR < 1.33	0		Never	<=High school	Overweight(25 to <30)	No	No Sleep Disorder	7–8 h/night	5–30min	0	No depression
33971	64	2	3	3	0.23	34.77	103.5	10687.9	2	46	female	< 65 years	45–64 years	Non-Hispanic White	PIR < 1.33	1	1-5 drinks/month	Current	>High school	Obese(30 or greater)	No	Sleep Disorder	<7 h/night	> 30min	5	No depression
33972	65	1	4	4	3.9	21.26	86	1646.04	1	50	male	>= 65 years	>= 65 years	Non-Hispanic Black	PIR > 3.5	0	10+ drinks/month	Current	>High school	Normal(18.5 to <25)	Yes	Sleep Disorder	7–8 h/night	5–30min	1	No depression
36189	18	2	4		0.1			0	1	49	female	< 65 years	18–44 years	Non-Hispanic Black	PIR < 1.33	0		Never			No	No Sleep Disorder	<7 h/night	5–30min	0	No depression
36202	19	2	1		0.6	32.89	106.7	411.554	2	56	female	< 65 years	18–44 years	Mexican American	PIR < 1.33	0		Never		Obese(30 or greater)	No	Sleep Disorder	7–8 h/night	> 30min	14	Moderate depression
33978	48	2	3	4	4.56	24.24	86.5	13278.6	1	45	female	< 65 years	45–64 years	Non-Hispanic White	PIR > 3.5	0	1-5 drinks/month	Never	>High school	Normal(18.5 to <25)	No	No Sleep Disorder	7–8 h/night	5–30min	0	No depression
33979	83	1	4	2	0.63	20.67	81.5	1506.61	1	48	male	>= 65 years	>= 65 years	Non-Hispanic Black	PIR < 1.33	1	Non-drinker	Former	<=High school	Normal(18.5 to <25)	No	No Sleep Disorder	7–8 h/night	5–30min	0	No depression
36228	29	2	1	1	0.62	30.7	102.2	845.806	1	50	female	< 65 years	18–44 years	Mexican American	PIR < 1.33	0		Never	<=High school	Obese(30 or greater)	No	No Sleep Disorder	7–8 h/night	5–30min	0	No depression
33982	85	2	3	3	2.24	26.72	90.4	4282.41	2	52	female	>= 65 years	>= 65 years	Non-Hispanic White	PIR: 1.33–3.5	1	1-5 drinks/month	Never	>High school	Overweight(25 to <30)	No	No Sleep Disorder	<7 h/night	5–30min	4	No depression
36232	30	2	3	3	4.21	36.98	104	14162.3	1	54	female	< 65 years	18–44 years	Non-Hispanic White	PIR > 3.5	0	Non-drinker	Never	>High school	Obese(30 or greater)	No	No Sleep Disorder	<7 h/night	> 30min	1	No depression
33984	63	2	1	4		38.87		1119.29	1	58	female	< 65 years	45–64 years	Mexican American		0	1-5 drinks/month	Former	>High school	Obese(30 or greater)	No	Sleep Disorder	<7 h/night	> 30min	1	No depression
36235	28	2	1	3	1.75	22.72	83.5	462.019	2	55	female	< 65 years	18–44 years	Mexican American	PIR: 1.33–3.5	0	Non-drinker	Never	>High school	Normal(18.5 to <25)	No	No Sleep Disorder	7–8 h/night	5–30min	3	No depression
33990	82	1	3	4	2.13	28.84		3120.07	1	48	male	>= 65 years	>= 65 years	Non-Hispanic White	PIR: 1.33–3.5	1	1-5 drinks/month	Former	>High school	Overweight(25 to <30)	No	No Sleep Disorder	7–8 h/night	> 30min	6	No depression
36241	24	2	3	4	3.31	36.8	115.7	11148.3	1	46	female	< 65 years	18–44 years	Non-Hispanic White	PIR: 1.33–3.5	0	1-5 drinks/month	Former	>High school	Obese(30 or greater)	No	No Sleep Disorder	7–8 h/night	5–30min	2	No depression
33998	46	2	3	4	0.81	34.52	125.4	6167.52	1	47	female	< 65 years	45–64 years	Non-Hispanic White	PIR < 1.33	1	Non-drinker	Never	>High school	Obese(30 or greater)	Yes	Sleep Disorder	>8 h/night	5–30min	13	Moderate depression
36246	20	2	3	2	1.57	23.05	80.6	9915.71	1	49	female	< 65 years	18–44 years	Non-Hispanic White	PIR: 1.33–3.5	0		Never	<=High school	Normal(18.5 to <25)	No	No Sleep Disorder	7–8 h/night	5–30min	0	No depression
36249	35	2	3	2	2.14	25.59	98.7	15753.1	2	47	female	< 65 years	18–44 years	Non-Hispanic White	PIR: 1.33–3.5	0	1-5 drinks/month	Current	<=High school	Overweight(25 to <30)	No	No Sleep Disorder	<7 h/night	5–30min	0	No depression
34004	46	1	3	3	2.05	42.31	133.6	12700.1	1	45	male	< 65 years	45–64 years	Non-Hispanic White	PIR: 1.33–3.5	0	10+ drinks/month	Never	>High school	Obese(30 or greater)	No	No Sleep Disorder	7–8 h/night	5–30min	1	No depression
34006	81	1	3	5	2.65	29.92	113.2	3344.2	1	47	male	>= 65 years	>= 65 years	Non-Hispanic White	PIR: 1.33–3.5	1	1-5 drinks/month	Former	>High school	Overweight(25 to <30)	No	No Sleep Disorder	>8 h/night	5–30min	0	No depression
34012	82	2	3	1	1.27	33.32	102.5	6069.46	2	53	female	>= 65 years	>= 65 years	Non-Hispanic White	PIR < 1.33	1	Non-drinker	Never	<=High school	Obese(30 or greater)	No	No Sleep Disorder	>8 h/night	> 30min	10	Moderate depression
34015	76	2	3	3	2.34		90.4	6972.11	1	48	female	>= 65 years	>= 65 years	Non-Hispanic White	PIR: 1.33–3.5	0	1-5 drinks/month	Former	>High school		No	Sleep Disorder	7–8 h/night	5–30min	5	No depression
34016	85	2	4	1	3.82	26.02	101	3730.99	1	52	female	>= 65 years	>= 65 years	Non-Hispanic Black	PIR > 3.5	1	Non-drinker	Never	<=High school	Overweight(25 to <30)	No	No Sleep Disorder	7–8 h/night	< 5 min	2	No depression
36263	18	2	4		0.93	19.04	67.7	821.291	2	51	female	< 65 years	18–44 years	Non-Hispanic Black	PIR < 1.33	0		Never		Normal(18.5 to <25)	No	No Sleep Disorder	<7 h/night	< 5 min	2	No depression
36267	20	2	4	3	3.2	23.49	79.2	2749.43	2	45	female	< 65 years	18–44 years	Non-Hispanic Black	PIR: 1.33–3.5	0	1-5 drinks/month	Never	>High school	Normal(18.5 to <25)	No	No Sleep Disorder	7–8 h/night	< 5 min	8	No depression
36276	30	2	4	5	2.71	23.49	71	5067.82	2	53	female	< 65 years	18–44 years	Non-Hispanic Black	PIR: 1.33–3.5	1	Non-drinker	Never	>High school	Normal(18.5 to <25)	No	No Sleep Disorder	<7 h/night	5–30min	1	No depression
36285	34	2	1	1	0.39	39.97	129.3	380.459	1	57	female	< 65 years	18–44 years	Mexican American	PIR < 1.33	0	1-5 drinks/month	Former	<=High school	Obese(30 or greater)	No	No Sleep Disorder	7–8 h/night	> 30min	2	No depression
36287	19	2	4		1	25.56	84.7	1282.39	2	48	female	< 65 years	18–44 years	Non-Hispanic Black	PIR < 1.33	1		Never		Overweight(25 to <30)	No	No Sleep Disorder	<7 h/night	5–30min	4	No depression
36290	31	2	4	5	4.18	42.76	115.3	4487.83	1	52	female	< 65 years	18–44 years	Non-Hispanic Black	PIR > 3.5	0	1-5 drinks/month	Never	>High school	Obese(30 or greater)	No	No Sleep Disorder	7–8 h/night	< 5 min	2	No depression
34029	50	2	1	1	1.07	34.31	101.3	2952.79	2	53	female	< 65 years	45–64 years	Mexican American	PIR < 1.33	0	Non-drinker	Never	<=High school	Obese(30 or greater)	No	No Sleep Disorder	<7 h/night	5–30min	0	No depression
34031	85	2	3	3	1.89	24.92		4956.17	2	46	female	>= 65 years	>= 65 years	Non-Hispanic White	PIR: 1.33–3.5	1		Never	>High school	Normal(18.5 to <25)	No	No Sleep Disorder	>8 h/night	5–30min	0	No depression
34036	85	2	3	7		23.28		5443.92	2	47	female	>= 65 years	>= 65 years	Non-Hispanic White		1		Never	Miss	Normal(18.5 to <25)	No	No Sleep Disorder	<7 h/night	> 30min	0	No depression
36297	31	2	1	2	2.49	32.34	104.6	3338.57	1	55	female	< 65 years	18–44 years	Mexican American	PIR: 1.33–3.5	0	1-5 drinks/month	Never	<=High school	Obese(30 or greater)	No	No Sleep Disorder	7–8 h/night	5–30min	0	No depression
34040	84	2	3	4	2.2	27.21	99.6	4672.71	2	44	female	>= 65 years	>= 65 years	Non-Hispanic White	PIR: 1.33–3.5	1	Non-drinker	Never	>High school	Overweight(25 to <30)	No	Sleep Disorder	<7 h/night	5–30min	3	No depression
36301	22	2	1	2	1.68	38.52	117.2	2908.75	1	54	female	< 65 years	18–44 years	Mexican American	PIR: 1.33–3.5	0	1-5 drinks/month	Never	<=High school	Obese(30 or greater)	No	No Sleep Disorder	7–8 h/night	> 30min	1	No depression
34042	54	2	4	4	0.52	26.7	90.9	4043.27	1	52	female	< 65 years	45–64 years	Non-Hispanic Black	PIR < 1.33	1	Non-drinker	Never	>High school	Overweight(25 to <30)	No	Sleep Disorder	<7 h/night	< 5 min	2	No depression
36302	26	2	1	1	1	32.8	100	313.404	2	49	female	< 65 years	18–44 years	Mexican American	PIR < 1.33	0	Non-drinker	Never	<=High school	Obese(30 or greater)	No	No Sleep Disorder	>8 h/night	5–30min	0	No depression
36303	28	2	1	1		30.03	102.2	571.208	1	54	female	< 65 years	18–44 years	Mexican American		0	1-5 drinks/month	Never	<=High school	Obese(30 or greater)	No	No Sleep Disorder	7–8 h/night	5–30min	0	No depression
34046	48	1	3	3	2	25.48	96.8	13926.2	2	46	male	< 65 years	45–64 years	Non-Hispanic White	PIR: 1.33–3.5	0	1-5 drinks/month	Former	>High school	Overweight(25 to <30)	No	No Sleep Disorder	7–8 h/night	< 5 min	3	No depression
34047	57	1	3	5	5	33.08	112	14945.3	1	49	male	< 65 years	45–64 years	Non-Hispanic White	PIR > 3.5	0		Former	>High school	Obese(30 or greater)	No	No Sleep Disorder	<7 h/night	5–30min	0	No depression
34050	74	2	3	1	1.01	29.72	103.5	5604.32	2	44	female	>= 65 years	>= 65 years	Non-Hispanic White	PIR < 1.33	1	1-5 drinks/month	Never	<=High school	Overweight(25 to <30)	No	Sleep Disorder	<7 h/night	> 30min	1	No depression
36307	40	2	4	4	1.2	50.45	143.4	3645.85	2	44	female	< 65 years	18–44 years	Non-Hispanic Black	PIR < 1.33	0	Non-drinker	Never	>High school	Obese(30 or greater)	No	Sleep Disorder	7–8 h/night	5–30min	6	No depression
36314	26	2	4	4	0.86	34.24	108.6	3465.53	1	44	female	< 65 years	18–44 years	Non-Hispanic Black	PIR < 1.33	0	1-5 drinks/month	Former	>High school	Obese(30 or greater)	No	No Sleep Disorder	7–8 h/night	5–30min	0	No depression
34058	71	1	3	3	1.51	25.13	95.4	6228.62	2	50	male	>= 65 years	>= 65 years	Non-Hispanic White	PIR: 1.33–3.5	1	1-5 drinks/month	Former	>High school	Overweight(25 to <30)	No	Sleep Disorder	7–8 h/night	5–30min	4	No depression
34060	70	2	1	4	0.79	36.23	123.3	1618.29	1	54	female	>= 65 years	>= 65 years	Mexican American	PIR < 1.33	0	10+ drinks/month	Former	>High school	Obese(30 or greater)	No	No Sleep Disorder	7–8 h/night	5–30min	6	No depression
34062	67	2	3	5	3.9	43.3	130.2	10455.1	1	55	female	>= 65 years	>= 65 years	Non-Hispanic White	PIR > 3.5	1	Non-drinker	Never	>High school	Obese(30 or greater)	No	Sleep Disorder	7–8 h/night	5–30min	6	No depression
34064	81	2	3	5		20.85	81.4	4672.71	2	44	female	>= 65 years	>= 65 years	Non-Hispanic White		1	10+ drinks/month	Former	>High school	Normal(18.5 to <25)	No	No Sleep Disorder	<7 h/night	> 30min	2	No depression
36321	22	2	4	5	1.33	24.31	78.3	3244.98	2	56	female	< 65 years	18–44 years	Non-Hispanic Black	PIR: 1.33–3.5	0	1-5 drinks/month	Never	>High school	Normal(18.5 to <25)	No	No Sleep Disorder	7–8 h/night	5–30min	0	No depression
36329	41	2	1	4	3.5	36.33	107.4	2797.86	2	57	female	< 65 years	18–44 years	Mexican American	PIR: 1.33–3.5	0	1-5 drinks/month	Former	>High school	Obese(30 or greater)	No	Sleep Disorder	<7 h/night	> 30min	6	No depression
34069	62	2	3	5	5	29.31	93.4	9436.35	2	50	female	< 65 years	45–64 years	Non-Hispanic White	PIR > 3.5	1	1-5 drinks/month	Former	>High school	Overweight(25 to <30)	No	Sleep Disorder	<7 h/night	5–30min	0	No depression
36332	33	2	5	5	5	25.36	84.6	10281.5	1	46	female	< 65 years	18–44 years	Other/multiracial	PIR > 3.5	0	Non-drinker	Never	>High school	Overweight(25 to <30)	No	No Sleep Disorder	<7 h/night	5–30min	0	No depression
36342	41	2	3	4	2.2	23.57	87.6	14084.3	1	53	female	< 65 years	18–44 years	Non-Hispanic White	PIR: 1.33–3.5	0		Never	>High school	Normal(18.5 to <25)	No	No Sleep Disorder	7–8 h/night	5–30min	0	No depression
36350	24	2	3	3	1.82	27.07	94.6	9070.88	2	51	female	< 65 years	18–44 years	Non-Hispanic White	PIR: 1.33–3.5	0	5-10 drinks/month	Current	>High school	Overweight(25 to <30)	No	No Sleep Disorder	7–8 h/night	5–30min	0	No depression
36369	41	2	1	4	5			0	2	48	female	< 65 years	18–44 years	Mexican American	PIR > 3.5	0		Never	>High school		No	Sleep Disorder	7–8 h/night	5–30min	0	No depression
34079	70	1	1	1	5	24.67	94	873.364	1	58	male	>= 65 years	>= 65 years	Mexican American	PIR > 3.5	1	1-5 drinks/month	Never	<=High school	Normal(18.5 to <25)	No	No Sleep Disorder	<7 h/night	5–30min	0	No depression
36370	24	2	1	4	0.9	24.63	86	607.541	2	53	female	< 65 years	18–44 years	Mexican American	PIR < 1.33	0	Non-drinker	Never	>High school	Normal(18.5 to <25)	No	No Sleep Disorder	7–8 h/night	5–30min	0	No depression
34083	54	2	1	2	2.17	37	103.2	2122.46	1	58	female	< 65 years	45–64 years	Mexican American	PIR: 1.33–3.5	0	1-5 drinks/month	Never	<=High school	Obese(30 or greater)	No	No Sleep Disorder	<7 h/night	< 5 min	6	No depression
34084	65	1	4	3	4.18	38.36	122.4	1421.67	1	45	male	>= 65 years	>= 65 years	Non-Hispanic Black	PIR > 3.5	1	5-10 drinks/month	Never	>High school	Obese(30 or greater)	Yes	No Sleep Disorder	7–8 h/night	5–30min	3	No depression
34086	64	1	3	1	3.18	33.4	122.7	10583.8	2	47	male	< 65 years	45–64 years	Non-Hispanic White	PIR: 1.33–3.5	1	1-5 drinks/month	Current	<=High school	Obese(30 or greater)	Yes	No Sleep Disorder	>8 h/night	5–30min	0	No depression
34087	81	1	3	3	1.37	26.2	95.5	1309.24	1	44	male	>= 65 years	>= 65 years	Non-Hispanic White	PIR: 1.33–3.5	1	1-5 drinks/month	Former	>High school	Overweight(25 to <30)	No	No Sleep Disorder	7–8 h/night	5–30min	2	No depression
36375	19	2	1		2.11	25.12	83.6	710.167	1	53	female	< 65 years	18–44 years	Mexican American	PIR: 1.33–3.5	0		Never		Overweight(25 to <30)	No	No Sleep Disorder	<7 h/night	5–30min	1	No depression
34090	65	1	3	2	1.88	34.92	128.8	4941.27	1	53	male	>= 65 years	>= 65 years	Non-Hispanic White	PIR: 1.33–3.5	1	10+ drinks/month	Current	<=High school	Obese(30 or greater)	No	No Sleep Disorder	>8 h/night	5–30min	0	No depression
34091	69	1	5	5	5	24.15	90.3	12107.4	1	57	male	>= 65 years	>= 65 years	Other/multiracial	PIR > 3.5	1	10+ drinks/month	Former	>High school	Normal(18.5 to <25)	No	No Sleep Disorder	<7 h/night	5–30min	1	No depression
34092	55	1	3	4	2.27	28.08	106.2	13125.4	2	46	male	< 65 years	45–64 years	Non-Hispanic White	PIR: 1.33–3.5	0	10+ drinks/month	Former	>High school	Overweight(25 to <30)	No	No Sleep Disorder	7–8 h/night	5–30min	0	No depression
36391	24	2	4	2	2.5	52.03	148.8	792.011	2	52	female	< 65 years	18–44 years	Non-Hispanic Black	PIR: 1.33–3.5	0	Non-drinker	Never	<=High school	Obese(30 or greater)	No	No Sleep Disorder	<7 h/night	> 30min	7	No depression
34096	82	1	3	1	5	27.79	102.2	4602.39	2	55	male	>= 65 years	>= 65 years	Non-Hispanic White	PIR > 3.5	0	Non-drinker	Former	<=High school	Overweight(25 to <30)	No	No Sleep Disorder	7–8 h/night	5–30min	4	No depression
36400	41	2	4	2	0.31	23.2	91.4	4004.24	1	52	female	< 65 years	18–44 years	Non-Hispanic Black	PIR < 1.33	0	Non-drinker	Current	<=High school	Normal(18.5 to <25)	No	No Sleep Disorder	<7 h/night	< 5 min	0	No depression
36416	24	2	3	4	4.17	33.88	111.8	10605.1	2	46	female	< 65 years	18–44 years	Non-Hispanic White	PIR > 3.5	0	1-5 drinks/month	Current	>High school	Obese(30 or greater)	No	Sleep Disorder	7–8 h/night	> 30min	9	No depression
36419	35	2	3	5	5	20.98	76.9	823.496	2	45	female	< 65 years	18–44 years	Non-Hispanic White	PIR > 3.5	0	1-5 drinks/month	Never	>High school	Normal(18.5 to <25)	No	Sleep Disorder	7–8 h/night	> 30min	2	No depression
34107	62	2	3	5	3.09	23.62	99	5347.01	2	50	female	< 65 years	45–64 years	Non-Hispanic White	PIR: 1.33–3.5	0	10+ drinks/month	Never	>High school	Normal(18.5 to <25)	No	Sleep Disorder	<7 h/night	> 30min	5	No depression
36421	24	2	4	2	0	31.27	101.7	794.44	2	49	female	< 65 years	18–44 years	Non-Hispanic Black	PIR < 1.33	1	5-10 drinks/month	Former	<=High school	Obese(30 or greater)	No	No Sleep Disorder	7–8 h/night	> 30min	0	No depression
34109	47	1	3	4	5	24.61	94.5	13706.2	1	54	male	< 65 years	45–64 years	Non-Hispanic White	PIR > 3.5	0	Non-drinker	Never	>High school	Normal(18.5 to <25)	No	No Sleep Disorder	<7 h/night	< 5 min	0	No depression
36424	24	2	4	3	2.75	19.02	72	821.002	2	51	female	< 65 years	18–44 years	Non-Hispanic Black	PIR: 1.33–3.5	0	Non-drinker	Never	>High school	Normal(18.5 to <25)	No	No Sleep Disorder	<7 h/night	5–30min	1	No depression
34114	69	1	4	3	2.51	24.51	82.7	1421.67	1	45	male	>= 65 years	>= 65 years	Non-Hispanic Black	PIR: 1.33–3.5	0	Non-drinker	Current	>High school	Normal(18.5 to <25)	No	No Sleep Disorder	7–8 h/night	5–30min	0	No depression
36426	18	2	1		0.32	27.2	104.4	465.955	2	49	female	< 65 years	18–44 years	Mexican American	PIR < 1.33	0		Never		Overweight(25 to <30)	No	No Sleep Disorder	7–8 h/night	< 5 min	8	No depression
36438	35	2	5	5	5	23.11	85.5	1030.36	1	44	female	< 65 years	18–44 years	Other/multiracial	PIR > 3.5	0	Non-drinker	Never	>High school	Normal(18.5 to <25)	No	No Sleep Disorder	7–8 h/night	5–30min	0	No depression
36444	22	2	3	4	1.37	22.24	80.9	9643.36	2	52	female	< 65 years	18–44 years	Non-Hispanic White	PIR: 1.33–3.5	0	1-5 drinks/month	Never	>High school	Normal(18.5 to <25)	No	Sleep Disorder	7–8 h/night	5–30min	0	No depression
36452	19	2	3		1.33	20.61	77.4	2477.9	1	48	female	< 65 years	18–44 years	Non-Hispanic White	PIR: 1.33–3.5	0		Never		Normal(18.5 to <25)	No	No Sleep Disorder	>8 h/night	5–30min	4	No depression
34122	73	1	3	3	2.45	30.39	112.6	6281.47	2	46	male	>= 65 years	>= 65 years	Non-Hispanic White	PIR: 1.33–3.5	1	Non-drinker	Former	>High school	Obese(30 or greater)	Yes	No Sleep Disorder	7–8 h/night	5–30min	0	No depression
36454	24	2	3	5	5	21.54	78.5	11519.4	2	47	female	< 65 years	18–44 years	Non-Hispanic White	PIR > 3.5	0	1-5 drinks/month	Never	>High school	Normal(18.5 to <25)	No	No Sleep Disorder	<7 h/night	5–30min	1	No depression
36461	20	2	3	3	0.78	30.35	108.6	7699.05	2	44	female	< 65 years	18–44 years	Non-Hispanic White	PIR < 1.33	0	Non-drinker	Former	>High school	Obese(30 or greater)	No	No Sleep Disorder	7–8 h/night	> 30min	0	No depression
34127	85	1	3	4	5	27.07	104.6	4023.86	1	56	male	>= 65 years	>= 65 years	Non-Hispanic White	PIR > 3.5	0	1-5 drinks/month	Former	>High school	Overweight(25 to <30)	No	No Sleep Disorder	7–8 h/night	5–30min	0	No depression
34128	51	1	3	3	4.75	30.98	109.5	9314.05	2	46	male	< 65 years	45–64 years	Non-Hispanic White	PIR > 3.5	0	1-5 drinks/month	Never	>High school	Obese(30 or greater)	No	No Sleep Disorder	<7 h/night	5–30min	2	No depression
36465	32	2	1	3	1.28	32.94	99.9	4018.13	1	56	female	< 65 years	18–44 years	Mexican American	PIR < 1.33	0	5-10 drinks/month	Never	>High school	Obese(30 or greater)	Yes	No Sleep Disorder	7–8 h/night	5–30min	3	No depression
36466	21	2	3	2	0.25	27.57	97.8	1065.13	1	47	female	< 65 years	18–44 years	Non-Hispanic White	PIR < 1.33	0		Current	<=High school	Overweight(25 to <30)	No	Sleep Disorder	>8 h/night	5–30min	0	No depression
36474	24	2	5	3	2.61	18.56	69.5	8126.94	2	52	female	< 65 years	18–44 years	Other/multiracial	PIR: 1.33–3.5	0	Non-drinker	Never	>High school	Normal(18.5 to <25)	No	No Sleep Disorder	<7 h/night	5–30min	0	No depression
36475	33	2	5	5	5	21.53	80.5	1358.79	1	58	female	< 65 years	18–44 years	Other/multiracial	PIR > 3.5	0	Non-drinker	Never	>High school	Normal(18.5 to <25)	No	No Sleep Disorder	7–8 h/night	5–30min	2	No depression
34133	61	1	4	3	2.04	27.96	92.2	1757.3	2	53	male	< 65 years	45–64 years	Non-Hispanic Black	PIR: 1.33–3.5	0	Non-drinker	Former	>High school	Overweight(25 to <30)	No	No Sleep Disorder	7–8 h/night	5–30min	1	No depression
34135	77	1	3	1	2.88	29.07	99.8	4743.41	1	44	male	>= 65 years	>= 65 years	Non-Hispanic White	PIR: 1.33–3.5	1	1-5 drinks/month	Former	<=High school	Overweight(25 to <30)	No	No Sleep Disorder	7–8 h/night	5–30min	0	No depression
36486	34	2	5	1	1.12	19.58	78.6	8619.19	2	54	female	< 65 years	18–44 years	Other/multiracial	PIR < 1.33	0	Non-drinker	Never	<=High school	Normal(18.5 to <25)	No	Sleep Disorder	>8 h/night	> 30min	0	No depression
34138	78	2	3	4	1.92	18.62	67	6276.5	1	44	female	>= 65 years	>= 65 years	Non-Hispanic White	PIR: 1.33–3.5	0	1-5 drinks/month	Former	>High school	Normal(18.5 to <25)	No	No Sleep Disorder	<7 h/night	5–30min	0	No depression
36496	31	2	4	4	1.52	40.93	121.1	4112.17	2	49	female	< 65 years	18–44 years	Non-Hispanic Black	PIR: 1.33–3.5	0	Non-drinker	Never	>High school	Obese(30 or greater)	No	No Sleep Disorder	7–8 h/night	5–30min	1	No depression
34144	46	1	3	5	5	25.99		10645.1	2	52	male	< 65 years	45–64 years	Non-Hispanic White	PIR > 3.5	0		Never	>High school	Overweight(25 to <30)	No	Sleep Disorder	7–8 h/night	< 5 min	0	No depression
34145	54	1	3	3	3.06	29.14	107	11734.6	2	44	male	< 65 years	45–64 years	Non-Hispanic White	PIR: 1.33–3.5	1	5-10 drinks/month	Never	>High school	Overweight(25 to <30)	No	No Sleep Disorder	7–8 h/night	5–30min	0	No depression
36504	18	2	1		0.6	23.71	77.8	620.025	2	58	female	< 65 years	18–44 years	Mexican American	PIR < 1.33	0		Never		Normal(18.5 to <25)	No	No Sleep Disorder	7–8 h/night	5–30min	2	No depression
34148	69	2	3	3	4.17	39.17	116.3	11368.6	2	47	female	>= 65 years	>= 65 years	Non-Hispanic White	PIR > 3.5	0	5-10 drinks/month	Never	>High school	Obese(30 or greater)	Yes	No Sleep Disorder	7–8 h/night	5–30min	0	No depression
34150	64	1	2	3	3.73	31.33	99.6	7550.99	2	52	male	< 65 years	45–64 years	Other Hispanic	PIR > 3.5	0	1-5 drinks/month	Current	>High school	Obese(30 or greater)	No	No Sleep Disorder	7–8 h/night	< 5 min	6	No depression
34152	50	2	3	2	3.76	24.64	85.9	16663	1	49	female	< 65 years	45–64 years	Non-Hispanic White	PIR > 3.5	0	Non-drinker	Current	<=High school	Normal(18.5 to <25)	No	Sleep Disorder	7–8 h/night	5–30min	3	No depression
36515	44	2	3	5	2.65	27.18	84	14003.2	2	48	female	< 65 years	18–44 years	Non-Hispanic White	PIR: 1.33–3.5	0	Non-drinker	Former	>High school	Overweight(25 to <30)	No	Sleep Disorder	<7 h/night	5–30min	0	No depression
34159	73	2	3	3	3.85			0	1	50	female	>= 65 years	>= 65 years	Non-Hispanic White	PIR > 3.5	1		Former	>High school		No	Sleep Disorder	<7 h/night	5–30min	0	No depression
36517	26	2	4	4	1.24	34.72	114.4	3400.22	1	51	female	< 65 years	18–44 years	Non-Hispanic Black	PIR < 1.33	0	Non-drinker	Never	>High school	Obese(30 or greater)	No	No Sleep Disorder	7–8 h/night	5–30min	10	Moderate depression
36522	18	2	4		2.61	22.64	72.8	821.291	2	51	female	< 65 years	18–44 years	Non-Hispanic Black	PIR: 1.33–3.5	0		Never		Normal(18.5 to <25)	No	No Sleep Disorder	<7 h/night	> 30min	4	No depression
36530	26	2	3	4	3.06	22.44	72.9	7550.76	2	56	female	< 65 years	18–44 years	Non-Hispanic White	PIR: 1.33–3.5	0	1-5 drinks/month	Current	>High school	Normal(18.5 to <25)	No	No Sleep Disorder	7–8 h/night	5–30min	1	No depression
34165	52	2	3	3	3.25	34.95	113.9	6826.71	2	50	female	< 65 years	45–64 years	Non-Hispanic White	PIR: 1.33–3.5	1	5-10 drinks/month	Current	>High school	Obese(30 or greater)	No	Sleep Disorder	<7 h/night	5–30min	3	No depression
34167	81	2	3	1	0.86	29.01		4909.87	2	49	female	>= 65 years	>= 65 years	Non-Hispanic White	PIR < 1.33	1	Non-drinker	Former	<=High school	Overweight(25 to <30)	Yes	Sleep Disorder	7–8 h/night	5–30min	9	No depression
36532	26	2	3	5	4.7	23.56	75	9165.16	1	48	female	< 65 years	18–44 years	Non-Hispanic White	PIR > 3.5	0	1-5 drinks/month	Never	>High school	Normal(18.5 to <25)	No	No Sleep Disorder	>8 h/night	5–30min	1	No depression
36536	19	2	3		4.06	31.78	103.1	5179.48	2	50	female	< 65 years	18–44 years	Non-Hispanic White	PIR > 3.5	0		Never		Obese(30 or greater)	No	No Sleep Disorder	7–8 h/night	5–30min	5	No depression
34173	78	1	3	3	1.29	20.58	91.3	8495.9	2	48	male	>= 65 years	>= 65 years	Non-Hispanic White	PIR < 1.33	0	1-5 drinks/month	Former	>High school	Normal(18.5 to <25)	No	No Sleep Disorder	7–8 h/night	5–30min	3	No depression
36538	43	2	1	5	5	26.4	83.2	2913	1	53	female	< 65 years	18–44 years	Mexican American	PIR > 3.5	0	1-5 drinks/month	Never	>High school	Overweight(25 to <30)	No	No Sleep Disorder	7–8 h/night	5–30min	2	No depression
34176	45	2	1	1	1.66	23.01	78.5	2287.15	2	57	female	< 65 years	45–64 years	Mexican American	PIR: 1.33–3.5	0	1-5 drinks/month	Former	<=High school	Normal(18.5 to <25)	No	No Sleep Disorder	<7 h/night	< 5 min	0	No depression
34180	46	2	4	2	2.05	35.21	112	3282.91	2	51	female	< 65 years	45–64 years	Non-Hispanic Black	PIR: 1.33–3.5	1	Non-drinker	Former	<=High school	Obese(30 or greater)	Yes	No Sleep Disorder	>8 h/night	< 5 min	1	No depression
36550	25	2	3	5	3.57	27.4	83.4	10181.4	2	54	female	< 65 years	18–44 years	Non-Hispanic White	PIR > 3.5	1	5-10 drinks/month	Never	>High school	Overweight(25 to <30)	No	No Sleep Disorder	7–8 h/night	5–30min	0	No depression
36560	18	2	4		0.42	19.2	68.2	1107.13	1	49	female	< 65 years	18–44 years	Non-Hispanic Black	PIR < 1.33	0		Never		Normal(18.5 to <25)	No	No Sleep Disorder	<7 h/night	5–30min	5	No depression
34184	60	1	4	1	0.63	39.64	132.3	1280.04	1	48	male	< 65 years	45–64 years	Non-Hispanic Black	PIR < 1.33	1	Non-drinker	Current	<=High school	Obese(30 or greater)	No	No Sleep Disorder	<7 h/night	< 5 min	4	No depression
34186	60	2	3	3	4.22	37.72	121.7	11558.1	2	48	female	< 65 years	45–64 years	Non-Hispanic White	PIR > 3.5	0		Former	>High school	Obese(30 or greater)	No	No Sleep Disorder	<7 h/night	5–30min	0	No depression
34202	64	2	3	4	2.73	31.56		12125	1	50	female	< 65 years	45–64 years	Non-Hispanic White	PIR: 1.33–3.5	0		Never	>High school	Obese(30 or greater)	No	Sleep Disorder	7–8 h/night	5–30min	0	No depression
34205	47	1	1	3	3.73	22.98	86.6	2242.94	1	51	male	< 65 years	45–64 years	Mexican American	PIR > 3.5	0	5-10 drinks/month	Former	>High school	Normal(18.5 to <25)	No	No Sleep Disorder	7–8 h/night	< 5 min	0	No depression
36562	21	2	1	3	0.55			0	2	56	female	< 65 years	18–44 years	Mexican American	PIR < 1.33	0		Never	>High school		No	No Sleep Disorder	7–8 h/night	5–30min	0	No depression
34207	46	1	4	5	2.33	29.76	102.5	3879.2	1	47	male	< 65 years	45–64 years	Non-Hispanic Black	PIR: 1.33–3.5	0	10+ drinks/month	Current	>High school	Overweight(25 to <30)	No	Sleep Disorder	<7 h/night	5–30min	17	Moderate to severe depression
36576	24	2	3	4	4.08			10065.3	2	54	female	< 65 years	18–44 years	Non-Hispanic White	PIR > 3.5	0	1-5 drinks/month	Current	>High school		No	Sleep Disorder	<7 h/night	> 30min	0	No depression
34209	58	2	3	3	4.92	37.83	110.5	16074	2	47	female	< 65 years	45–64 years	Non-Hispanic White	PIR > 3.5	0	1-5 drinks/month	Never	>High school	Obese(30 or greater)	No	No Sleep Disorder	7–8 h/night	5–30min	1	No depression
34210	60	1	1	2	3.94			0	2	54	male	< 65 years	45–64 years	Mexican American	PIR > 3.5	1		Never	<=High school		No	No Sleep Disorder	7–8 h/night	< 5 min	0	No depression
34212	50	2	4	2	3.62	20.13	80.2	4010.5	1	52	female	< 65 years	45–64 years	Non-Hispanic Black	PIR > 3.5	0	Non-drinker	Current	<=High school	Normal(18.5 to <25)	No	No Sleep Disorder	<7 h/night	5–30min	6	No depression
34213	78	1	3	5	5	28.52	114.6	4987.67	2	52	male	>= 65 years	>= 65 years	Non-Hispanic White	PIR > 3.5	1	5-10 drinks/month	Former	>High school	Overweight(25 to <30)	No	Sleep Disorder	<7 h/night	5–30min	0	No depression
36587	36	2	3	4	3.42	35.42	98	13352.9	2	50	female	< 65 years	18–44 years	Non-Hispanic White	PIR: 1.33–3.5	0	1-5 drinks/month	Never	>High school	Obese(30 or greater)	No	No Sleep Disorder	7–8 h/night	5–30min	10	Moderate depression
36592	26	2	3	3	1.95	31.64	110.2	1027.89	1	46	female	< 65 years	18–44 years	Non-Hispanic White	PIR: 1.33–3.5	1	Non-drinker	Never	>High school	Obese(30 or greater)	No	No Sleep Disorder	>8 h/night	5–30min	1	No depression
34220	50	1	4	3	2.57	29.17	97.7	4636.56	1	49	male	< 65 years	45–64 years	Non-Hispanic Black	PIR: 1.33–3.5	0	1-5 drinks/month	Never	>High school	Overweight(25 to <30)	Yes	No Sleep Disorder	<7 h/night	> 30min	0	No depression
34223	60	1	1	1	0.81	21.81	81.1	430.942	2	49	male	< 65 years	45–64 years	Mexican American	PIR < 1.33	0	1-5 drinks/month	Current	<=High school	Normal(18.5 to <25)	No	No Sleep Disorder	7–8 h/night	> 30min	1	No depression
36598	33	2	4	3	2.87	24.83	78.5	4477.94	1	50	female	< 65 years	18–44 years	Non-Hispanic Black	PIR: 1.33–3.5	0	1-5 drinks/month	Never	>High school	Normal(18.5 to <25)	No	No Sleep Disorder	<7 h/night	5–30min	6	No depression
36600	33	2	3	5	5	25.35	96.5	1017.02	2	52	female	< 65 years	18–44 years	Non-Hispanic White	PIR > 3.5	0	1-5 drinks/month	Never	>High school	Overweight(25 to <30)	No	No Sleep Disorder	7–8 h/night	< 5 min	3	No depression
36604	19	2	1		0	28		427.434	2	56	female	< 65 years	18–44 years	Mexican American	PIR < 1.33	1		Never		Overweight(25 to <30)	No	No Sleep Disorder	7–8 h/night	5–30min	4	No depression
34228	53	2	3	4	0.48	21.39	74.5	12938	2	44	female	< 65 years	45–64 years	Non-Hispanic White	PIR < 1.33	0	1-5 drinks/month	Never	>High school	Normal(18.5 to <25)	No	No Sleep Disorder	7–8 h/night	5–30min	1	No depression
36620	24	2	4	2		21.35	73.2	4011.25	1	52	female	< 65 years	18–44 years	Non-Hispanic Black		0	1-5 drinks/month	Never	<=High school	Normal(18.5 to <25)	No	No Sleep Disorder	<7 h/night	5–30min	0	No depression
34233	81	1	3	1	2.96	23.46	90.2	4602.39	2	55	male	>= 65 years	>= 65 years	Non-Hispanic White	PIR: 1.33–3.5	1	Non-drinker	Never	<=High school	Normal(18.5 to <25)	No	No Sleep Disorder	<7 h/night	> 30min	3	No depression
34234	65	1	1	1	0.66	26.72	106.6	459.537	2	58	male	>= 65 years	>= 65 years	Mexican American	PIR < 1.33	1	1-5 drinks/month	Never	<=High school	Overweight(25 to <30)	No	No Sleep Disorder	7–8 h/night	5–30min	1	No depression
36625	36	2	1	2	0.12	36.6	104.7	3639.84	1	53	female	< 65 years	18–44 years	Mexican American	PIR < 1.33	0	Non-drinker	Never	<=High school	Obese(30 or greater)	No	No Sleep Disorder	7–8 h/night	5–30min	1	No depression
36627	29	2	3	5	3.61	25.72	91.3	11519.4	2	47	female	< 65 years	18–44 years	Non-Hispanic White	PIR > 3.5	0	1-5 drinks/month	Never	>High school	Overweight(25 to <30)	No	No Sleep Disorder	7–8 h/night	5–30min	1	No depression
36628	42	2	4	5	5	24.72	83.8	3399.58	1	51	female	< 65 years	18–44 years	Non-Hispanic Black	PIR > 3.5	0	Non-drinker	Never	>High school	Normal(18.5 to <25)	No	Sleep Disorder	7–8 h/night	5–30min	0	No depression
36650	36	2	1	1	0.88	27.41	98.2	3955.75	1	53	female	< 65 years	18–44 years	Mexican American	PIR < 1.33	1	Non-drinker	Never	<=High school	Overweight(25 to <30)	Yes	No Sleep Disorder	<7 h/night	5–30min	9	No depression
34244	64	2	1	1	4.17			0	2	54	female	< 65 years	45–64 years	Mexican American	PIR > 3.5	1		Former	<=High school		No	No Sleep Disorder	7–8 h/night	< 5 min	0	No depression
34245	51	1	3	3	2.43	27.9	102	11836.9	1	45	male	< 65 years	45–64 years	Non-Hispanic White	PIR: 1.33–3.5	0	1-5 drinks/month	Never	>High school	Overweight(25 to <30)	No	No Sleep Disorder	7–8 h/night	< 5 min	1	No depression
34248	83	2	3	3	1.53	19.68	79.5	5359.04	2	54	female	>= 65 years	>= 65 years	Non-Hispanic White	PIR: 1.33–3.5	0	Non-drinker	Never	>High school	Normal(18.5 to <25)	No	No Sleep Disorder	7–8 h/night	5–30min	1	No depression
34249	81	2	3	3		23.59	95.7	4333.78	2	44	female	>= 65 years	>= 65 years	Non-Hispanic White		1	1-5 drinks/month	Former	>High school	Normal(18.5 to <25)	Yes	No Sleep Disorder	7–8 h/night	< 5 min	1	No depression
34250	48	1	3	5	3.57	24.26	90.9	10795.2	1	44	male	< 65 years	45–64 years	Non-Hispanic White	PIR > 3.5	0	10+ drinks/month	Current	>High school	Normal(18.5 to <25)	No	No Sleep Disorder	7–8 h/night	5–30min	0	No depression
34254	51	2	4	2	0.91	46.64	117	3848.47	2	51	female	< 65 years	45–64 years	Non-Hispanic Black	PIR < 1.33	1	Non-drinker	Never	<=High school	Obese(30 or greater)	No	No Sleep Disorder	<7 h/night	> 30min	6	No depression
34256	48	1	1	1	2.25	30.78	101.2	3381.24	2	53	male	< 65 years	45–64 years	Mexican American	PIR: 1.33–3.5	0	1-5 drinks/month	Never	<=High school	Obese(30 or greater)	Yes	No Sleep Disorder	7–8 h/night	5–30min	0	No depression
36652	38	2	3	5	5	19.42	73.3	13122.8	1	45	female	< 65 years	18–44 years	Non-Hispanic White	PIR > 3.5	0	5-10 drinks/month	Never	>High school	Normal(18.5 to <25)	No	No Sleep Disorder	7–8 h/night	5–30min	1	No depression
36666	20	2	3	3	5	17.55	73.8	9481.42	2	44	female	< 65 years	18–44 years	Non-Hispanic White	PIR > 3.5	0	Non-drinker	Never	>High school	Underweight(<18.5)	No	No Sleep Disorder	>8 h/night	5–30min	0	No depression
34266	76	1	4	1	0.84			1506.61	1	48	male	>= 65 years	>= 65 years	Non-Hispanic Black	PIR < 1.33	1	Non-drinker	Former	<=High school		Yes	Sleep Disorder	<7 h/night	> 30min	0	No depression
34267	49	1	3	5	2.18			0	2	54	male	< 65 years	45–64 years	Non-Hispanic White	PIR: 1.33–3.5	1		Current	>High school		No	Sleep Disorder	<7 h/night	5–30min	0	No depression
36672	19	2	3		5	24.91	78.1	4247.63	1	44	female	< 65 years	18–44 years	Non-Hispanic White	PIR > 3.5	0		Never		Normal(18.5 to <25)	No	No Sleep Disorder	7–8 h/night	5–30min	0	No depression
36675	43	2	3	3	2.04	41.28	114	13163.9	2	44	female	< 65 years	18–44 years	Non-Hispanic White	PIR: 1.33–3.5	0	Non-drinker	Never	>High school	Obese(30 or greater)	No	No Sleep Disorder	<7 h/night	5–30min	21	Severe depression
36676	43	2	1	1		27.5	96.7	3347.57	1	56	female	< 65 years	18–44 years	Mexican American		0	Non-drinker	Never	<=High school	Overweight(25 to <30)	No	No Sleep Disorder	7–8 h/night	> 30min	10	Moderate depression
36685	19	2	4		0.25	23.66	85.4	1107.13	1	49	female	< 65 years	18–44 years	Non-Hispanic Black	PIR < 1.33	0		Never		Normal(18.5 to <25)	No	No Sleep Disorder	7–8 h/night	5–30min	1	No depression
36687	32	2	3	5	3.73	27.09	93.5	1031.36	1	44	female	< 65 years	18–44 years	Non-Hispanic White	PIR > 3.5	0	1-5 drinks/month	Former	>High school	Overweight(25 to <30)	No	No Sleep Disorder	7–8 h/night	5–30min	1	No depression
36694	32	2	3	5	5	32.27	98.3	10999.3	2	52	female	< 65 years	18–44 years	Non-Hispanic White	PIR > 3.5	0	10+ drinks/month	Former	>High school	Obese(30 or greater)	No	No Sleep Disorder	<7 h/night	5–30min	3	No depression
36716	18	2	4		4.33	19	70.2	916.243	2	48	female	< 65 years	18–44 years	Non-Hispanic Black	PIR > 3.5	0		Never		Normal(18.5 to <25)	No	No Sleep Disorder	7–8 h/night	> 30min	2	No depression
34281	83	1	4	3	1.95	21.56	82.7	2095.2	1	49	male	>= 65 years	>= 65 years	Non-Hispanic Black	PIR: 1.33–3.5	1	1-5 drinks/month	Never	>High school	Normal(18.5 to <25)	No	Sleep Disorder	7–8 h/night	5–30min	2	No depression
36718	30	2	5	4	5	36.85	105.3	13751.3	2	54	female	< 65 years	18–44 years	Other/multiracial	PIR > 3.5	0	1-5 drinks/month	Never	>High school	Obese(30 or greater)	No	No Sleep Disorder	<7 h/night	< 5 min	4	No depression
36730	18	2	3		4.46	27.64	85.2	5776.92	2	48	female	< 65 years	18–44 years	Non-Hispanic White	PIR > 3.5	0		Never		Overweight(25 to <30)	No	No Sleep Disorder	7–8 h/night	5–30min	4	No depression
34284	57	1	3	4	5	31	119.4	11876.4	1	45	male	< 65 years	45–64 years	Non-Hispanic White	PIR > 3.5	0	10+ drinks/month	Never	>High school	Obese(30 or greater)	No	No Sleep Disorder	7–8 h/night	5–30min	0	No depression
34288	83	1	3	1	1.87	30.66	114.7	4022.78	1	52	male	>= 65 years	>= 65 years	Non-Hispanic White	PIR: 1.33–3.5	0	Non-drinker	Former	<=High school	Obese(30 or greater)	No	Sleep Disorder	7–8 h/night	> 30min	2	No depression
34289	61	1	3	3	2.71	28.94	98.4	6735.74	2	46	male	< 65 years	45–64 years	Non-Hispanic White	PIR: 1.33–3.5	0	1-5 drinks/month	Former	>High school	Overweight(25 to <30)	No	No Sleep Disorder	7–8 h/night	5–30min	0	No depression
36743	30	2	4	3	4.67	24.85	74.3	5067.82	2	53	female	< 65 years	18–44 years	Non-Hispanic Black	PIR > 3.5	0	1-5 drinks/month	Never	>High school	Normal(18.5 to <25)	No	No Sleep Disorder	7–8 h/night	5–30min	1	No depression
36752	32	2	5	5	5	29.44	108.4	1016.44	2	48	female	< 65 years	18–44 years	Other/multiracial	PIR > 3.5	0	Non-drinker	Never	>High school	Overweight(25 to <30)	No	No Sleep Disorder	7–8 h/night	5–30min	1	No depression
34292	49	2	3	5	0.9	22.58	89.2	6260.96	1	54	female	< 65 years	45–64 years	Non-Hispanic White	PIR < 1.33	0	Non-drinker	Never	>High school	Normal(18.5 to <25)	No	Sleep Disorder	>8 h/night	5–30min	10	Moderate depression
34293	75	2	3	2	5	32.28	102.5	8341.38	1	50	female	>= 65 years	>= 65 years	Non-Hispanic White	PIR > 3.5	1	1-5 drinks/month	Never	<=High school	Obese(30 or greater)	No	No Sleep Disorder	>8 h/night	< 5 min	9	No depression
36762	37	2	2	3	4.04	30.9	96	14598	2	58	female	< 65 years	18–44 years	Other Hispanic	PIR > 3.5	0	Non-drinker	Never	>High school	Obese(30 or greater)	No	No Sleep Disorder	7–8 h/night	> 30min	0	No depression
34296	51	1	3	5	5	26.8	91.3	12524.5	2	48	male	< 65 years	45–64 years	Non-Hispanic White	PIR > 3.5	0	10+ drinks/month	Never	>High school	Overweight(25 to <30)	No	Sleep Disorder	7–8 h/night	5–30min	0	No depression
36771	19	2	2		1.02	20.9	77	2757.23	2	48	female	< 65 years	18–44 years	Other Hispanic	PIR < 1.33	0		Never		Normal(18.5 to <25)	No	No Sleep Disorder	<7 h/night	5–30min	3	No depression
34300	81	1	3	3	1.09	25.49	86.4	1553.51	1	45	male	>= 65 years	>= 65 years	Non-Hispanic White	PIR < 1.33	0	Non-drinker	Current	>High school	Overweight(25 to <30)	No	Sleep Disorder	<7 h/night	5–30min	8	No depression
36772	34	2	3	4	4.16	37.21	105.5	11117.3	1	44	female	< 65 years	18–44 years	Non-Hispanic White	PIR > 3.5	0	Non-drinker	Current	>High school	Obese(30 or greater)	No	No Sleep Disorder	7–8 h/night	> 30min	0	No depression
34303	49	1	3	1	0.83	23.66	92	5756.97	1	46	male	< 65 years	45–64 years	Non-Hispanic White	PIR < 1.33	0	10+ drinks/month	Current	<=High school	Normal(18.5 to <25)	No	No Sleep Disorder	7–8 h/night	5–30min	12	Moderate depression
36783	35	2	4	3	1.81	36.97	111.6	3246.2	1	49	female	< 65 years	18–44 years	Non-Hispanic Black	PIR: 1.33–3.5	0	Non-drinker	Never	>High school	Obese(30 or greater)	No	No Sleep Disorder	<7 h/night	5–30min	6	No depression
34306	67	2	1	3	2.8	30.48	109.2	1118.45	2	57	female	>= 65 years	>= 65 years	Mexican American	PIR: 1.33–3.5	0	Non-drinker	Never	>High school	Obese(30 or greater)	Yes	Sleep Disorder	<7 h/night	> 30min	5	No depression
36784	25	2	5	5	4.52	30.95	112.6	942.827	1	47	female	< 65 years	18–44 years	Other/multiracial	PIR > 3.5	0	Non-drinker	Never	>High school	Obese(30 or greater)	No	No Sleep Disorder	7–8 h/night	5–30min	5	No depression
36786	23	2	3	4	1.5	17.89	68.3	10487.3	2	46	female	< 65 years	18–44 years	Non-Hispanic White	PIR: 1.33–3.5	0	1-5 drinks/month	Current	>High school	Underweight(<18.5)	No	No Sleep Disorder	7–8 h/night	5–30min	0	No depression
34311	48	1	4	2	5	40.68	129.2	3038.21	2	52	male	< 65 years	45–64 years	Non-Hispanic Black	PIR > 3.5	1	10+ drinks/month	Current	<=High school	Obese(30 or greater)	No	Sleep Disorder	7–8 h/night	5–30min	4	No depression
36794	37	2	5	4	3	24.25	90	12159	2	46	female	< 65 years	18–44 years	Other/multiracial	PIR: 1.33–3.5	0	1-5 drinks/month	Current	>High school	Normal(18.5 to <25)	No	No Sleep Disorder	<7 h/night	5–30min	4	No depression
34313	78	1	3	3	3.21	29.65		5584.23	1	55	male	>= 65 years	>= 65 years	Non-Hispanic White	PIR: 1.33–3.5	1	Non-drinker	Former	>High school	Overweight(25 to <30)	Yes	No Sleep Disorder	<7 h/night	> 30min	9	No depression
36799	26	2	3	5	5	27.3	102.1	943.741	1	47	female	< 65 years	18–44 years	Non-Hispanic White	PIR > 3.5	0	Non-drinker	Never	>High school	Overweight(25 to <30)	No	No Sleep Disorder	<7 h/night	5–30min	0	No depression
34319	63	1	4	1				1421.57	2	49	male	< 65 years	45–64 years	Non-Hispanic Black		1		Never	<=High school		Yes	No Sleep Disorder	<7 h/night	> 30min	0	No depression
36802	23	2	3	2	1	25.35	97.3	941.636	2	57	female	< 65 years	18–44 years	Non-Hispanic White	PIR < 1.33	0	Non-drinker	Never	<=High school	Overweight(25 to <30)	No	No Sleep Disorder	>8 h/night	5–30min	2	No depression
36804	20	2	3	4	1.21	25.75	91.7	10589.9	2	55	female	< 65 years	18–44 years	Non-Hispanic White	PIR < 1.33	0	Non-drinker	Never	>High school	Overweight(25 to <30)	No	No Sleep Disorder	7–8 h/night	5–30min	1	No depression
36808	41	2	4	4	2.65	35.71	101.2	2748.92	2	45	female	< 65 years	18–44 years	Non-Hispanic Black	PIR: 1.33–3.5	0	1-5 drinks/month	Never	>High school	Obese(30 or greater)	No	No Sleep Disorder	<7 h/night	5–30min	0	No depression
34327	82	2	1	1	0.89	31.86	111.5	1608.98	2	58	female	>= 65 years	>= 65 years	Mexican American	PIR < 1.33	1	Non-drinker	Never	<=High school	Obese(30 or greater)	No	No Sleep Disorder	<7 h/night	5–30min	9	No depression
34329	80	2	3	3	0.76	21.66	79.8	5397.74	2	47	female	>= 65 years	>= 65 years	Non-Hispanic White	PIR < 1.33	0	1-5 drinks/month	Former	>High school	Normal(18.5 to <25)	No	No Sleep Disorder	>8 h/night	> 30min	0	No depression
36810	25	2	4	4	5	24.81	76.2	4566.66	2	53	female	< 65 years	18–44 years	Non-Hispanic Black	PIR > 3.5	0		Never	>High school	Normal(18.5 to <25)	No	No Sleep Disorder	7–8 h/night	< 5 min	0	No depression
36817	19	2	4		0.84	25.35	89	972.763	1	48	female	< 65 years	18–44 years	Non-Hispanic Black	PIR < 1.33	0		Never		Overweight(25 to <30)	No	No Sleep Disorder	<7 h/night	5–30min	4	No depression
36818	35	2	2	3	1.16	31.92	94.4	10952.1	2	52	female	< 65 years	18–44 years	Other Hispanic	PIR < 1.33	0	Non-drinker	Never	>High school	Obese(30 or greater)	No	No Sleep Disorder	7–8 h/night	5–30min	0	No depression
36824	26	2	3	2	1.21	29.15	92.1	8054.87	1	47	female	< 65 years	18–44 years	Non-Hispanic White	PIR < 1.33	0	1-5 drinks/month	Former	<=High school	Overweight(25 to <30)	No	No Sleep Disorder	7–8 h/night	> 30min	2	No depression
36850	35	2	3	3	2.8	26	94.5	13088	1	55	female	< 65 years	18–44 years	Non-Hispanic White	PIR: 1.33–3.5	0	1-5 drinks/month	Never	>High school	Overweight(25 to <30)	No	No Sleep Disorder	7–8 h/night	5–30min	1	No depression
36861	33	2	1	4	1.25	24.28	95.5	704.023	2	54	female	< 65 years	18–44 years	Mexican American	PIR < 1.33	0	Non-drinker	Never	>High school	Normal(18.5 to <25)	No	No Sleep Disorder	7–8 h/night	5–30min	0	No depression
36863	23	2	2	4	1.62	25.28	78.5	10539.7	1	53	female	< 65 years	18–44 years	Other Hispanic	PIR: 1.33–3.5	0	1-5 drinks/month	Never	>High school	Overweight(25 to <30)	No	No Sleep Disorder	7–8 h/night	5–30min	5	No depression
34344	50	2	3	5	5	35.39	105	16873.4	2	53	female	< 65 years	45–64 years	Non-Hispanic White	PIR > 3.5	1	Non-drinker	Never	>High school	Obese(30 or greater)	No	No Sleep Disorder	7–8 h/night	< 5 min	0	No depression
36869	35	2	3	5	2.86	21.86	64	15143.2	1	50	female	< 65 years	18–44 years	Non-Hispanic White	PIR: 1.33–3.5	0	5-10 drinks/month	Never	>High school	Normal(18.5 to <25)	No	No Sleep Disorder	7–8 h/night	5–30min	2	No depression
34346	61	1	4	1	1.99			1569.62	1	50	male	< 65 years	45–64 years	Non-Hispanic Black	PIR: 1.33–3.5	1		Former	<=High school		Yes	No Sleep Disorder	<7 h/night	> 30min	0	No depression
34348	67	1	4	1	2.05	21.48	91.5	1066.73	2	56	male	>= 65 years	>= 65 years	Non-Hispanic Black	PIR: 1.33–3.5	0	1-5 drinks/month	Former	<=High school	Normal(18.5 to <25)	No	Sleep Disorder	<7 h/night	5–30min	6	No depression
34353	64	2	4	3	2.7	30.48	93.1	1483.33	2	45	female	< 65 years	45–64 years	Non-Hispanic Black	PIR: 1.33–3.5	1	Non-drinker	Never	>High school	Obese(30 or greater)	No	No Sleep Disorder	<7 h/night	5–30min	0	No depression
36879	32	2	3	5	5	22.89	78.2	10325.9	2	56	female	< 65 years	18–44 years	Non-Hispanic White	PIR > 3.5	0	5-10 drinks/month	Former	>High school	Normal(18.5 to <25)	No	Sleep Disorder	7–8 h/night	5–30min	1	No depression
36886	18	2	1		2.92			0	1	57	female	< 65 years	18–44 years	Mexican American	PIR: 1.33–3.5	0		Never			No	No Sleep Disorder	7–8 h/night	5–30min	0	No depression
34356	48	1	5	3	2.98	32.63	111.4	14803.9	1	46	male	< 65 years	45–64 years	Other/multiracial	PIR: 1.33–3.5	0	1-5 drinks/month	Former	>High school	Obese(30 or greater)	No	No Sleep Disorder	<7 h/night	5–30min	0	No depression
36888	25	2	3	5	3.73	22.56	77.3	12075.6	1	49	female	< 65 years	18–44 years	Non-Hispanic White	PIR > 3.5	0	1-5 drinks/month	Never	>High school	Normal(18.5 to <25)	No	No Sleep Disorder	7–8 h/night	5–30min	3	No depression
36889	43	2	1	1	0.04	23.89	76.2	2387	2	58	female	< 65 years	18–44 years	Mexican American	PIR < 1.33	0	1-5 drinks/month	Former	<=High school	Normal(18.5 to <25)	No	No Sleep Disorder	7–8 h/night	5–30min	5	No depression
34361	85	2	3	1	1.46	31.56	83.7	3706.24	1	44	female	>= 65 years	>= 65 years	Non-Hispanic White	PIR: 1.33–3.5	0	10+ drinks/month	Former	<=High school	Obese(30 or greater)	Yes	No Sleep Disorder	7–8 h/night	5–30min	1	No depression
36899	36	2	3	5	5	49.05	141.2	13502.9	2	50	female	< 65 years	18–44 years	Non-Hispanic White	PIR > 3.5	1	Non-drinker	Current	>High school	Obese(30 or greater)	No	No Sleep Disorder	7–8 h/night	5–30min	6	No depression
36900	25	2	4	3	0.95	17.5	68.7	3829.41	2	51	female	< 65 years	18–44 years	Non-Hispanic Black	PIR < 1.33	0	1-5 drinks/month	Never	>High school	Underweight(<18.5)	No	No Sleep Disorder	<7 h/night	5–30min	3	No depression
36907	27	2	3	3	3.66	19.4	77.8	10356.1	1	54	female	< 65 years	18–44 years	Non-Hispanic White	PIR > 3.5	0	5-10 drinks/month	Never	>High school	Normal(18.5 to <25)	No	No Sleep Disorder	7–8 h/night	5–30min	6	No depression
36909	40	2	1	4	3.1	41.55	119.2	2659.39	1	53	female	< 65 years	18–44 years	Mexican American	PIR: 1.33–3.5	1	1-5 drinks/month	Never	>High school	Obese(30 or greater)	No	No Sleep Disorder	7–8 h/night	< 5 min	2	No depression
34369	63	2	4	2	2.24			0	1	56	female	< 65 years	45–64 years	Non-Hispanic Black	PIR: 1.33–3.5	1		Never	<=High school		Yes	No Sleep Disorder	<7 h/night	5–30min	0	No depression
36911	21	2	1	2	0.87	33.02	102.7	2973.07	1	53	female	< 65 years	18–44 years	Mexican American	PIR < 1.33	0	Non-drinker	Never	<=High school	Obese(30 or greater)	No	No Sleep Disorder	<7 h/night	> 30min	7	No depression
36917	40	2	2	1	0.95	27.06	86.2	4942.75	2	49	female	< 65 years	18–44 years	Other Hispanic	PIR < 1.33	0	Non-drinker	Never	<=High school	Overweight(25 to <30)	No	No Sleep Disorder	<7 h/night	> 30min	0	No depression
34373	55	2	4	4	3.9	33.98	104.5	3421.39	1	51	female	< 65 years	45–64 years	Non-Hispanic Black	PIR > 3.5	1	1-5 drinks/month	Current	>High school	Obese(30 or greater)	No	Sleep Disorder	7–8 h/night	5–30min	7	No depression
36925	25	2	3	4	1.74	27.11	93.4	11519.4	2	47	female	< 65 years	18–44 years	Non-Hispanic White	PIR: 1.33–3.5	1	1-5 drinks/month	Former	>High school	Overweight(25 to <30)	No	No Sleep Disorder	<7 h/night	> 30min	2	No depression
34375	75	2	1	3	1.43	35.61	112.4	1705.05	2	57	female	>= 65 years	>= 65 years	Mexican American	PIR: 1.33–3.5	1	Non-drinker	Never	>High school	Obese(30 or greater)	Yes	No Sleep Disorder	7–8 h/night	5–30min	2	No depression
36926	37	2	1	3	0.85	58.95		3082.02	1	53	female	< 65 years	18–44 years	Mexican American	PIR < 1.33	1		Current	>High school	Obese(30 or greater)	Yes	No Sleep Disorder	>8 h/night	5–30min	0	No depression
34379	85	2	3	2	1.17			5513.89	1	54	female	>= 65 years	>= 65 years	Non-Hispanic White	PIR < 1.33	1	Non-drinker	Never	<=High school		No	Sleep Disorder	7–8 h/night	5–30min	0	No depression
34380	56	2	1	1	0.1	33.41	118.8	2677.6	1	52	female	< 65 years	45–64 years	Mexican American	PIR < 1.33	0		Never	<=High school	Obese(30 or greater)	No	No Sleep Disorder	<7 h/night	5–30min	12	Moderate depression
36934	33	2	3	5	1.84	23.04	88.6	1189.51	2	44	female	< 65 years	18–44 years	Non-Hispanic White	PIR: 1.33–3.5	0	1-5 drinks/month	Never	>High school	Normal(18.5 to <25)	No	No Sleep Disorder	7–8 h/night	5–30min	0	No depression
36935	34	2	4	4	3.62	44.25	113	5133.59	1	49	female	< 65 years	18–44 years	Non-Hispanic Black	PIR > 3.5	1	Non-drinker	Never	>High school	Obese(30 or greater)	No	No Sleep Disorder	>8 h/night	5–30min	1	No depression
36946	32	2	2	4	5	23.23	79.1	10967.1	1	51	female	< 65 years	18–44 years	Other Hispanic	PIR > 3.5	0	1-5 drinks/month	Never	>High school	Normal(18.5 to <25)	No	No Sleep Disorder	<7 h/night	5–30min	2	No depression
36949	21	2	3	2	1.84			0	2	44	female	< 65 years	18–44 years	Non-Hispanic White	PIR: 1.33–3.5	0		Former	<=High school		No	Sleep Disorder	7–8 h/night	> 30min	0	No depression
36961	19	2	5		0.16	22.08	74	1107.13	1	49	female	< 65 years	18–44 years	Other/multiracial	PIR < 1.33	0		Never		Normal(18.5 to <25)	Yes	No Sleep Disorder	7–8 h/night	5–30min	4	No depression
34393	69	1	3	3	4.18	23.03	95.1	8665.72	2	44	male	>= 65 years	>= 65 years	Non-Hispanic White	PIR > 3.5	0	1-5 drinks/month	Current	>High school	Normal(18.5 to <25)	No	No Sleep Disorder	7–8 h/night	> 30min	0	No depression
36976	20	2	4	4	0.38	34.97	99.5	4625.93	1	49	female	< 65 years	18–44 years	Non-Hispanic Black	PIR < 1.33	0	Non-drinker	Former	>High school	Obese(30 or greater)	No	No Sleep Disorder	7–8 h/night	5–30min	0	No depression
36987	40	2	3	5	4.7	21.14	73	13332.1	1	55	female	< 65 years	18–44 years	Non-Hispanic White	PIR > 3.5	0	1-5 drinks/month	Never	>High school	Normal(18.5 to <25)	No	No Sleep Disorder	7–8 h/night	5–30min	2	No depression
34396	69	2	4	2	2.09	37.78	121.4	1877.97	1	44	female	>= 65 years	>= 65 years	Non-Hispanic Black	PIR: 1.33–3.5	1	1-5 drinks/month	Former	<=High school	Obese(30 or greater)	No	No Sleep Disorder	7–8 h/night	> 30min	0	No depression
37001	32	2	4	3	2.8	39.44	106.6	3821.35	1	44	female	< 65 years	18–44 years	Non-Hispanic Black	PIR: 1.33–3.5	0	Non-drinker	Never	>High school	Obese(30 or greater)	No	No Sleep Disorder	<7 h/night	< 5 min	0	No depression
34398	45	1	3	3	3.44	33.16	115	15520.9	1	54	male	< 65 years	45–64 years	Non-Hispanic White	PIR: 1.33–3.5	0	1-5 drinks/month	Never	>High school	Obese(30 or greater)	No	No Sleep Disorder	7–8 h/night	< 5 min	1	No depression
37020	43	2	3	5	4.55	19.62	70.7	15374.2	1	50	female	< 65 years	18–44 years	Non-Hispanic White	PIR > 3.5	0	1-5 drinks/month	Never	>High school	Normal(18.5 to <25)	No	No Sleep Disorder	7–8 h/night	5–30min	0	No depression
37023	39	2	3	5	4.6	31.55	99.9	13079.1	1	45	female	< 65 years	18–44 years	Non-Hispanic White	PIR > 3.5	0	1-5 drinks/month	Never	>High school	Obese(30 or greater)	No	Sleep Disorder	7–8 h/night	> 30min	2	No depression
34405	57	1	3	5	5	26.39	99.8	11734.6	2	44	male	< 65 years	45–64 years	Non-Hispanic White	PIR > 3.5	0	1-5 drinks/month	Never	>High school	Overweight(25 to <30)	No	No Sleep Disorder	7–8 h/night	5–30min	0	No depression
37037	29	2	3	5	4.55	25.51	99.4	696.189	2	46	female	< 65 years	18–44 years	Non-Hispanic White	PIR > 3.5	0	1-5 drinks/month	Former	>High school	Overweight(25 to <30)	No	No Sleep Disorder	7–8 h/night	> 30min	3	No depression
34408	56	1	3	5	0.89	29.51	115.4	4138.18	1	46	male	< 65 years	45–64 years	Non-Hispanic White	PIR < 1.33	1	1-5 drinks/month	Former	>High school	Overweight(25 to <30)	Yes	Sleep Disorder	<7 h/night	5–30min	2	No depression
37043	25	2	3	4	0.63			0	1	51	female	< 65 years	18–44 years	Non-Hispanic White	PIR < 1.33	0		Current	>High school		No	Sleep Disorder	<7 h/night	> 30min	0	No depression
34411	49	2	1	4	5	37.05	101.4	2950.32	1	58	female	< 65 years	45–64 years	Mexican American	PIR > 3.5	0	1-5 drinks/month	Former	>High school	Obese(30 or greater)	No	Sleep Disorder	7–8 h/night	5–30min	1	No depression
37051	22	2	3	4	1.43	38.71	121.1	833.563	2	51	female	< 65 years	18–44 years	Non-Hispanic White	PIR: 1.33–3.5	0	1-5 drinks/month	Current	>High school	Obese(30 or greater)	No	No Sleep Disorder	7–8 h/night	5–30min	1	No depression
37077	31	2	4	4	0.36	24.32	77.5	5474.47	1	56	female	< 65 years	18–44 years	Non-Hispanic Black	PIR < 1.33	0	Non-drinker	Never	>High school	Normal(18.5 to <25)	No	No Sleep Disorder	7–8 h/night	5–30min	0	No depression
37081	21	2	3	4	1.17	26.08	86.8	10356.1	1	54	female	< 65 years	18–44 years	Non-Hispanic White	PIR < 1.33	0	Non-drinker	Never	>High school	Overweight(25 to <30)	No	No Sleep Disorder	<7 h/night	5–30min	0	No depression
34418	63	1	3	3	4.77	22.91	82.2	11301.6	2	53	male	< 65 years	45–64 years	Non-Hispanic White	PIR > 3.5	1	5-10 drinks/month	Former	>High school	Normal(18.5 to <25)	No	Sleep Disorder	7–8 h/night	< 5 min	0	No depression
34419	60	1	3	1	2.27	32.72	117.3	6315.35	2	53	male	< 65 years	45–64 years	Non-Hispanic White	PIR: 1.33–3.5	1	Non-drinker	Current	<=High school	Obese(30 or greater)	No	No Sleep Disorder	<7 h/night	5–30min	10	Moderate depression
34423	58	2	4	4	0.73	36.08	115.7	3848.9	1	48	female	< 65 years	45–64 years	Non-Hispanic Black	PIR < 1.33	1	Non-drinker	Former	>High school	Obese(30 or greater)	Yes	Sleep Disorder	<7 h/night	5–30min	10	Moderate depression
37083	18	2	4		0.76			0	1	49	female	< 65 years	18–44 years	Non-Hispanic Black	PIR < 1.33	0		Never			No	No Sleep Disorder	7–8 h/night	5–30min	0	No depression
37084	29	2	3	5		52.16	146.1	1074.03	2	47	female	< 65 years	18–44 years	Non-Hispanic White		1	1-5 drinks/month	Former	>High school	Obese(30 or greater)	No	Sleep Disorder	7–8 h/night	< 5 min	6	No depression
34427	74	2	1	1	1	26.86	94.4	1105.69	1	58	female	>= 65 years	>= 65 years	Mexican American	PIR < 1.33	1	Non-drinker	Former	<=High school	Overweight(25 to <30)	No	No Sleep Disorder	<7 h/night	< 5 min	6	No depression
37089	28	2	3	3	3.42	30.91	112.5	882.416	1	55	female	< 65 years	18–44 years	Non-Hispanic White	PIR: 1.33–3.5	0	1-5 drinks/month	Current	>High school	Obese(30 or greater)	No	No Sleep Disorder	7–8 h/night	5–30min	3	No depression
37092	26	2	1	3	3.1	26.16	98.5	2772.34	1	54	female	< 65 years	18–44 years	Mexican American	PIR: 1.33–3.5	0	1-5 drinks/month	Never	>High school	Overweight(25 to <30)	No	No Sleep Disorder	<7 h/night	> 30min	4	No depression
34435	70	2	3	4	1.99	33.16	101.4	7554.58	2	49	female	>= 65 years	>= 65 years	Non-Hispanic White	PIR: 1.33–3.5	1	1-5 drinks/month	Former	>High school	Obese(30 or greater)	No	Sleep Disorder	7–8 h/night	5–30min	0	No depression
37097	18	2	1		1.53	25.42	97.5	911.644	2	54	female	< 65 years	18–44 years	Mexican American	PIR: 1.33–3.5	0		Never		Overweight(25 to <30)	No	No Sleep Disorder	7–8 h/night	5–30min	8	No depression
37099	35	2	1	1	0.14	27.89	98.1	3874.8	1	57	female	< 65 years	18–44 years	Mexican American	PIR < 1.33	0	Non-drinker	Never	<=High school	Overweight(25 to <30)	No	No Sleep Disorder	7–8 h/night	5–30min	0	No depression
37108	36	2	3	3	0.97	34.76	120	8105.5	2	47	female	< 65 years	18–44 years	Non-Hispanic White	PIR < 1.33	0	Non-drinker	Former	>High school	Obese(30 or greater)	No	No Sleep Disorder	<7 h/night	> 30min	4	No depression
37111	29	2	4	4	0.52	25.89	84.1	4964.72	1	56	female	< 65 years	18–44 years	Non-Hispanic Black	PIR < 1.33	0	1-5 drinks/month	Current	>High school	Overweight(25 to <30)	No	Sleep Disorder	<7 h/night	5–30min	25	Severe depression
34450	49	1	3	3	1.84	22.22	77	14970.2	1	46	male	< 65 years	45–64 years	Non-Hispanic White	PIR: 1.33–3.5	0	10+ drinks/month	Current	>High school	Normal(18.5 to <25)	No	Sleep Disorder	<7 h/night	> 30min	14	Moderate depression
37114	29	2	4	3	0	28.43	100.2	3694.19	2	49	female	< 65 years	18–44 years	Non-Hispanic Black	PIR < 1.33	1	Non-drinker	Current	>High school	Overweight(25 to <30)	Yes	Sleep Disorder	<7 h/night	5–30min	26	Severe depression
37122	40	2	3	3	4.25	20.37	80.2	5903.13	2	50	female	< 65 years	18–44 years	Non-Hispanic White	PIR > 3.5	0	1-5 drinks/month	Never	>High school	Normal(18.5 to <25)	No	Sleep Disorder	7–8 h/night	5–30min	0	No depression
37124	27	2	3	3	2.71	35.22		10487.3	2	48	female	< 65 years	18–44 years	Non-Hispanic White	PIR: 1.33–3.5	0		Former	>High school	Obese(30 or greater)	No	No Sleep Disorder	<7 h/night	5–30min	0	No depression
37126	23	2	1	3	0.47	25.67	98.2	459.236	1	54	female	< 65 years	18–44 years	Mexican American	PIR < 1.33	1	Non-drinker	Never	>High school	Overweight(25 to <30)	No	No Sleep Disorder	7–8 h/night	5–30min	3	No depression
34461	65	2	2	1	2.21	29.83	98.4	7873.66	1	58	female	>= 65 years	>= 65 years	Other Hispanic	PIR: 1.33–3.5	1	Non-drinker	Never	<=High school	Overweight(25 to <30)	No	No Sleep Disorder	<7 h/night	> 30min	2	No depression
34462	85	2	3	5	5	23.09	97.7	3930.61	2	52	female	>= 65 years	>= 65 years	Non-Hispanic White	PIR > 3.5	0	10+ drinks/month	Never	>High school	Normal(18.5 to <25)	Yes	Sleep Disorder	7–8 h/night	5–30min	3	No depression
37131	44	2	3	3	1.44			5969.45	2	50	female	< 65 years	18–44 years	Non-Hispanic White	PIR: 1.33–3.5	0	1-5 drinks/month	Current	>High school		No	Sleep Disorder	<7 h/night	> 30min	11	Moderate depression
34465	47	2	4	4	2.27	32.03	100.8	2766.55	2	45	female	< 65 years	45–64 years	Non-Hispanic Black	PIR: 1.33–3.5	0	1-5 drinks/month	Never	>High school	Obese(30 or greater)	No	No Sleep Disorder	7–8 h/night	< 5 min	0	No depression
37136	40	2	3	3	5	32.72	105.4	16765.7	1	49	female	< 65 years	18–44 years	Non-Hispanic White	PIR > 3.5	0	1-5 drinks/month	Never	>High school	Obese(30 or greater)	No	Sleep Disorder	7–8 h/night	5–30min	1	No depression
34468	47	2	4	5	2.24	52.61	150	3704.82	2	56	female	< 65 years	45–64 years	Non-Hispanic Black	PIR: 1.33–3.5	1	Non-drinker	Former	>High school	Obese(30 or greater)	Yes	Sleep Disorder	7–8 h/night	5–30min	10	Moderate depression
37142	23	2	4	2	0.52	39.79		4625.93	1	49	female	< 65 years	18–44 years	Non-Hispanic Black	PIR < 1.33	0		Never	<=High school	Obese(30 or greater)	No	No Sleep Disorder	<7 h/night	> 30min	0	No depression
34470	60	1	3	5	5	26.63	101	7738.98	2	52	male	< 65 years	45–64 years	Non-Hispanic White	PIR > 3.5	0	1-5 drinks/month	Never	>High school	Overweight(25 to <30)	No	No Sleep Disorder	7–8 h/night	< 5 min	0	No depression
34472	45	1	3	3	5	33.9	119.1	16035.3	1	49	male	< 65 years	45–64 years	Non-Hispanic White	PIR > 3.5	0	Non-drinker	Former	>High school	Obese(30 or greater)	No	No Sleep Disorder	7–8 h/night	5–30min	0	No depression
37152	19	2	3		1.04	20.06	69.7	4700.89	1	48	female	< 65 years	18–44 years	Non-Hispanic White	PIR < 1.33	0		Never		Normal(18.5 to <25)	No	No Sleep Disorder	>8 h/night	5–30min	0	No depression
34477	70	2	1	5	1.68	26.44	93.6	1510.24	1	48	female	>= 65 years	>= 65 years	Mexican American	PIR: 1.33–3.5	0	1-5 drinks/month	Never	>High school	Overweight(25 to <30)	No	No Sleep Disorder	<7 h/night	5–30min	1	No depression
37166	28	2	5	5	0	19.73	74	10109.8	2	48	female	< 65 years	18–44 years	Other/multiracial	PIR < 1.33	0	1-5 drinks/month	Never	>High school	Normal(18.5 to <25)	No	No Sleep Disorder	7–8 h/night	5–30min	1	No depression
37172	18	2	4		3.61			0	2	49	female	< 65 years	18–44 years	Non-Hispanic Black	PIR > 3.5	0		Never			No	No Sleep Disorder	<7 h/night	5–30min	0	No depression
37173	25	2	3	5	3.66	27.17	96.5	835.403	2	46	female	< 65 years	18–44 years	Non-Hispanic White	PIR > 3.5	0	1-5 drinks/month	Former	>High school	Overweight(25 to <30)	No	Sleep Disorder	7–8 h/night	5–30min	2	No depression
34483	62	1	3	5	5	30.82	115.6	9024.5	2	50	male	< 65 years	45–64 years	Non-Hispanic White	PIR > 3.5	0	10+ drinks/month	Never	>High school	Obese(30 or greater)	Yes	No Sleep Disorder	7–8 h/night	5–30min	1	No depression
37180	18	2	4		0.84	18.91	64.3	1107.13	1	49	female	< 65 years	18–44 years	Non-Hispanic Black	PIR < 1.33	0		Never		Normal(18.5 to <25)	No	No Sleep Disorder	<7 h/night	> 30min	2	No depression
37191	37	2	5	5	1.5			0	2	52	female	< 65 years	18–44 years	Other/multiracial	PIR: 1.33–3.5	0		Former	>High school		No	No Sleep Disorder	7–8 h/night	5–30min	0	No depression
37193	38	2	4	3	3.12	36.32	98.6	3797.57	1	49	female	< 65 years	18–44 years	Non-Hispanic Black	PIR: 1.33–3.5	1	5-10 drinks/month	Never	>High school	Obese(30 or greater)	No	Sleep Disorder	7–8 h/night	5–30min	0	No depression
34497	80	1	3	3	2.42	23.17		3101.38	2	44	male	>= 65 years	>= 65 years	Non-Hispanic White	PIR: 1.33–3.5	0		Former	>High school	Normal(18.5 to <25)	No	No Sleep Disorder	7–8 h/night	5–30min	0	No depression
34499	45	1	3	2	1.7	21.39	75.3	14385.6	2	46	male	< 65 years	45–64 years	Non-Hispanic White	PIR: 1.33–3.5	0	1-5 drinks/month	Current	<=High school	Normal(18.5 to <25)	No	No Sleep Disorder	7–8 h/night	5–30min	0	No depression
34500	48	1	3	2	3.31	29.05	107.1	12966.1	2	50	male	< 65 years	45–64 years	Non-Hispanic White	PIR: 1.33–3.5	0	1-5 drinks/month	Current	<=High school	Overweight(25 to <30)	No	Sleep Disorder	<7 h/night	> 30min	3	No depression
37228	28	2	1	4	3.85	21.16	82	3093.77	2	53	female	< 65 years	18–44 years	Mexican American	PIR > 3.5	0		Never	>High school	Normal(18.5 to <25)	No	No Sleep Disorder	<7 h/night	5–30min	0	No depression
34502	56	2	3	5	4.17	20.14	72.3	13306.8	2	49	female	< 65 years	45–64 years	Non-Hispanic White	PIR > 3.5	1	1-5 drinks/month	Former	>High school	Normal(18.5 to <25)	No	Sleep Disorder	7–8 h/night	5–30min	1	No depression
34504	58	2	5	3	5	40.26	119	11103.2	1	51	female	< 65 years	45–64 years	Other/multiracial	PIR > 3.5	1	Non-drinker	Never	>High school	Obese(30 or greater)	No	No Sleep Disorder	7–8 h/night	5–30min	2	No depression
34507	61	1	1	1	2.8	33.7	119.8	1003.7	2	55	male	< 65 years	45–64 years	Mexican American	PIR: 1.33–3.5	0	1-5 drinks/month	Current	<=High school	Obese(30 or greater)	No	No Sleep Disorder	7–8 h/night	5–30min	1	No depression
37233	27	2	3	3	4.89	29.51	91.1	12896.6	1	57	female	< 65 years	18–44 years	Non-Hispanic White	PIR > 3.5	0	1-5 drinks/month	Former	>High school	Overweight(25 to <30)	No	No Sleep Disorder	7–8 h/night	5–30min	11	Moderate depression
34514	63	1	3	5	1.17	28.19	104.2	5246.27	1	46	male	< 65 years	45–64 years	Non-Hispanic White	PIR < 1.33	0	1-5 drinks/month	Current	>High school	Overweight(25 to <30)	No	No Sleep Disorder	<7 h/night	> 30min	0	No depression
37234	19	2	1		1.86	37.69	120.6	745.866	1	57	female	< 65 years	18–44 years	Mexican American	PIR: 1.33–3.5	0		Never		Obese(30 or greater)	No	No Sleep Disorder	7–8 h/night	5–30min	3	No depression
34518	48	1	3	5	4.1	26.2	99.3	10645.1	2	52	male	< 65 years	45–64 years	Non-Hispanic White	PIR > 3.5	0	10+ drinks/month	Former	>High school	Overweight(25 to <30)	No	No Sleep Disorder	7–8 h/night	5–30min	0	No depression
37240	34	2	1	2	0.73	27.56	81.8	3851.87	2	53	female	< 65 years	18–44 years	Mexican American	PIR < 1.33	0	1-5 drinks/month	Never	<=High school	Overweight(25 to <30)	No	No Sleep Disorder	7–8 h/night	5–30min	5	No depression
37244	22	2	2	4	1.46	20.57	73	883.902	1	45	female	< 65 years	18–44 years	Other Hispanic	PIR: 1.33–3.5	0	1-5 drinks/month	Current	>High school	Normal(18.5 to <25)	No	Sleep Disorder	<7 h/night	5–30min	1	No depression
37250	33	2	3	4	3.01	34.49	104.7	15416.9	1	48	female	< 65 years	18–44 years	Non-Hispanic White	PIR: 1.33–3.5	0	5-10 drinks/month	Never	>High school	Obese(30 or greater)	No	No Sleep Disorder	7–8 h/night	5–30min	0	No depression
34528	85	1	3	1	2.5			3591.99	2	54	male	>= 65 years	>= 65 years	Non-Hispanic White	PIR: 1.33–3.5	1	Non-drinker	Never	<=High school		No	No Sleep Disorder	7–8 h/night	> 30min	4	No depression
37255	18	2	4		2.1	41.78	104.7	937.084	2	51	female	< 65 years	18–44 years	Non-Hispanic Black	PIR: 1.33–3.5	0		Never		Obese(30 or greater)	No	No Sleep Disorder	<7 h/night	5–30min	2	No depression
34531	81	1	3	1	1.21	36.72	120.3	1756.01	2	50	male	>= 65 years	>= 65 years	Non-Hispanic White	PIR < 1.33	1	1-5 drinks/month	Former	<=High school	Obese(30 or greater)	Yes	Sleep Disorder	>8 h/night	> 30min	9	No depression
37261	38	2	3	3	0.96	19.29	74.8	8887.98	2	46	female	< 65 years	18–44 years	Non-Hispanic White	PIR < 1.33	0	1-5 drinks/month	Current	>High school	Normal(18.5 to <25)	No	Sleep Disorder	<7 h/night	< 5 min	2	No depression
34534	52	1	3	5	2.65	29.52	102	4714.11	1	54	male	< 65 years	45–64 years	Non-Hispanic White	PIR: 1.33–3.5	0	Non-drinker	Never	>High school	Overweight(25 to <30)	No	No Sleep Disorder	7–8 h/night	5–30min	3	No depression
34535	77	1	4	5	2.5	27.93	104.8	1885.71	1	48	male	>= 65 years	>= 65 years	Non-Hispanic Black	PIR: 1.33–3.5	0	10+ drinks/month	Former	>High school	Overweight(25 to <30)	No	No Sleep Disorder	7–8 h/night	> 30min	0	No depression
37266	19	2	2		1.95			0	2	52	female	< 65 years	18–44 years	Other Hispanic	PIR: 1.33–3.5	0		Never			No	No Sleep Disorder	7–8 h/night	5–30min	0	No depression
34538	76	1	3	3	3.03	23.91	92.4	6940.59	2	47	male	>= 65 years	>= 65 years	Non-Hispanic White	PIR: 1.33–3.5	0	10+ drinks/month	Never	>High school	Normal(18.5 to <25)	No	No Sleep Disorder	7–8 h/night	5–30min	2	No depression
34540	46	2	1	4	3.5	23.72	77.5	2925.04	2	57	female	< 65 years	45–64 years	Mexican American	PIR: 1.33–3.5	0	Non-drinker	Current	>High school	Normal(18.5 to <25)	No	No Sleep Disorder	7–8 h/night	5–30min	11	Moderate depression
37276	40	2	3	3	0	14.65	72	13709	2	50	female	< 65 years	18–44 years	Non-Hispanic White	PIR < 1.33	0	5-10 drinks/month	Current	>High school	Underweight(<18.5)	No	No Sleep Disorder	<7 h/night	< 5 min	1	No depression
34543	67	1	3	3	2.39	37.81		8614.61	2	44	male	>= 65 years	>= 65 years	Non-Hispanic White	PIR: 1.33–3.5	1	10+ drinks/month	Former	>High school	Obese(30 or greater)	No	No Sleep Disorder	7–8 h/night	> 30min	1	No depression
37277	37	2	4	5	2.25	26.56	89.5	3768.19	2	52	female	< 65 years	18–44 years	Non-Hispanic Black	PIR: 1.33–3.5	0	Non-drinker	Never	>High school	Overweight(25 to <30)	No	Sleep Disorder	<7 h/night	5–30min	2	No depression
34547	54	2	3	2	1.85	31.76	105.6	15890.9	1	46	female	< 65 years	45–64 years	Non-Hispanic White	PIR: 1.33–3.5	0		Never	<=High school	Obese(30 or greater)	Yes	Sleep Disorder	<7 h/night	5–30min	0	No depression
37279	43	2	3	4	1.36	31.76	107.1	7392.67	2	53	female	< 65 years	18–44 years	Non-Hispanic White	PIR: 1.33–3.5	0	Non-drinker	Current	>High school	Obese(30 or greater)	Yes	Sleep Disorder	<7 h/night	5–30min	21	Severe depression
37281	31	2	3	5	4.76	26.85	102.2	1279.57	2	48	female	< 65 years	18–44 years	Non-Hispanic White	PIR > 3.5	0	1-5 drinks/month	Never	>High school	Overweight(25 to <30)	No	No Sleep Disorder	7–8 h/night	< 5 min	2	No depression
34551	73	2	4	4	0.94	31.15	102.3	2742.62	1	52	female	>= 65 years	>= 65 years	Non-Hispanic Black	PIR < 1.33	1	1-5 drinks/month	Never	>High school	Obese(30 or greater)	No	No Sleep Disorder	7–8 h/night	< 5 min	2	No depression
34553	47	1	2	5	2.92			0	1	57	male	< 65 years	45–64 years	Other Hispanic	PIR: 1.33–3.5	0		Never	>High school		No	No Sleep Disorder	7–8 h/night	5–30min	0	No depression
37282	19	2	1		2.14	27.59	92.3	720.717	2	55	female	< 65 years	18–44 years	Mexican American	PIR: 1.33–3.5	0		Never		Overweight(25 to <30)	No	No Sleep Disorder	<7 h/night	5–30min	0	No depression
34557	62	1	1	2	3.11	26.81	93	1551.35	1	48	male	< 65 years	45–64 years	Mexican American	PIR: 1.33–3.5	1	1-5 drinks/month	Current	<=High school	Overweight(25 to <30)	No	Sleep Disorder	<7 h/night	5–30min	0	No depression
34561	71	2	3	3	2.45	24.44	89.6	6439.14	2	49	female	>= 65 years	>= 65 years	Non-Hispanic White	PIR: 1.33–3.5	1	10+ drinks/month	Former	>High school	Normal(18.5 to <25)	No	No Sleep Disorder	>8 h/night	5–30min	2	No depression
37299	26	2	4	5	5			0	1	52	female	< 65 years	18–44 years	Non-Hispanic Black	PIR > 3.5	0		Never	>High school		No	No Sleep Disorder	7–8 h/night	5–30min	0	No depression
37302	22	2	1	3	2.93	22.19	94.5	2794.21	1	54	female	< 65 years	18–44 years	Mexican American	PIR: 1.33–3.5	0	Non-drinker	Former	>High school	Normal(18.5 to <25)	No	Sleep Disorder	<7 h/night	5–30min	1	No depression
37305	40	2	4	5	4.8	23.59	85.6	3187.07	2	56	female	< 65 years	18–44 years	Non-Hispanic Black	PIR > 3.5	0	Non-drinker	Former	>High school	Normal(18.5 to <25)	No	No Sleep Disorder	7–8 h/night	5–30min	0	No depression
37306	18	2	1		1.69	34.2	120	544.264	2	52	female	< 65 years	18–44 years	Mexican American	PIR: 1.33–3.5	0		Never		Obese(30 or greater)	No	No Sleep Disorder	>8 h/night	5–30min	0	No depression
34569	69	1	3	5		22.72	89.3	9626.07	2	48	male	>= 65 years	>= 65 years	Non-Hispanic White		1	10+ drinks/month	Never	>High school	Normal(18.5 to <25)	No	No Sleep Disorder	7–8 h/night	5–30min	0	No depression
34570	80	2	1	2	0.63			1318.64	1	55	female	>= 65 years	>= 65 years	Mexican American	PIR < 1.33	1		Current	<=High school		Yes	No Sleep Disorder	7–8 h/night	5–30min	0	No depression
37307	29	2	4	5	3.21	25.01	76.3	3294.4	2	51	female	< 65 years	18–44 years	Non-Hispanic Black	PIR: 1.33–3.5	0	Non-drinker	Never	>High school	Overweight(25 to <30)	No	No Sleep Disorder	>8 h/night	5–30min	2	No depression
34572	82	1	3	1	1.84	28.2	101.1	3807.1	2	48	male	>= 65 years	>= 65 years	Non-Hispanic White	PIR: 1.33–3.5	1	1-5 drinks/month	Former	<=High school	Overweight(25 to <30)	No	No Sleep Disorder	>8 h/night	> 30min	4	No depression
34573	66	1	3	5	4.59	33.24	116	8665.72	2	50	male	>= 65 years	>= 65 years	Non-Hispanic White	PIR > 3.5	1	10+ drinks/month	Former	>High school	Obese(30 or greater)	No	No Sleep Disorder	7–8 h/night	5–30min	1	No depression
34574	57	2	3	4	1.22	35.64	117.6	6417.24	2	50	female	< 65 years	45–64 years	Non-Hispanic White	PIR < 1.33	1	Non-drinker	Current	>High school	Obese(30 or greater)	No	Sleep Disorder	7–8 h/night	< 5 min	2	No depression
34575	69	1	3	5	2.57	38.12	133.9	11240.3	1	49	male	>= 65 years	>= 65 years	Non-Hispanic White	PIR: 1.33–3.5	1	10+ drinks/month	Never	>High school	Obese(30 or greater)	Yes	Sleep Disorder	>8 h/night	5–30min	3	No depression
37313	36	2	3	3	3.01	28.48	96.5	1189.51	2	50	female	< 65 years	18–44 years	Non-Hispanic White	PIR: 1.33–3.5	0	Non-drinker	Never	>High school	Overweight(25 to <30)	No	No Sleep Disorder	7–8 h/night	5–30min	4	No depression
34578	55	1	4	3	3.3	32.84	107.5	3835.21	2	48	male	< 65 years	45–64 years	Non-Hispanic Black	PIR: 1.33–3.5	0	Non-drinker	Never	>High school	Obese(30 or greater)	No	No Sleep Disorder	<7 h/night	5–30min	1	No depression
37317	29	2	4	3	1.55	43.05	116.8	4018.25	1	52	female	< 65 years	18–44 years	Non-Hispanic Black	PIR: 1.33–3.5	0	1-5 drinks/month	Never	>High school	Obese(30 or greater)	No	No Sleep Disorder	7–8 h/night	> 30min	2	No depression
34581	53	1	4	3	1	32.96	103.5	3437.76	2	51	male	< 65 years	45–64 years	Non-Hispanic Black	PIR < 1.33	1	10+ drinks/month	Never	>High school	Obese(30 or greater)	No	Sleep Disorder	<7 h/night	> 30min	1	No depression
34582	61	1	4	2	2.18		115.5	1602.13	1	46	male	< 65 years	45–64 years	Non-Hispanic Black	PIR: 1.33–3.5	0	Non-drinker	Former	<=High school		Yes	Sleep Disorder	7–8 h/night	> 30min	15	Moderate to severe depression
34584	68	2	3	3	1.63	30.56	89.2	10687.9	2	46	female	>= 65 years	>= 65 years	Non-Hispanic White	PIR: 1.33–3.5	0	Non-drinker	Never	>High school	Obese(30 or greater)	No	Sleep Disorder	<7 h/night	> 30min	4	No depression
34586	65	1	3	3	2.86	22.77	86.5	9024.5	2	50	male	>= 65 years	>= 65 years	Non-Hispanic White	PIR: 1.33–3.5	0	1-5 drinks/month	Current	>High school	Normal(18.5 to <25)	No	No Sleep Disorder	7–8 h/night	< 5 min	0	No depression
34590	62	2	3	3	0.82	27.63	86.9	7956.54	2	55	female	< 65 years	45–64 years	Non-Hispanic White	PIR < 1.33	0	Non-drinker	Never	>High school	Overweight(25 to <30)	No	Sleep Disorder	7–8 h/night	> 30min	8	No depression
37319	23	2	3	4	2.02	19.99	75.8	951.67	1	54	female	< 65 years	18–44 years	Non-Hispanic White	PIR: 1.33–3.5	0	Non-drinker	Never	>High school	Normal(18.5 to <25)	No	No Sleep Disorder	<7 h/night	> 30min	5	No depression
37326	41	2	3	5	4.87	34.07	107.9	22307.5	1	57	female	< 65 years	18–44 years	Non-Hispanic White	PIR > 3.5	1	1-5 drinks/month	Current	>High school	Obese(30 or greater)	No	No Sleep Disorder	7–8 h/night	> 30min	3	No depression
34594	76	1	4	1	1.5	33.39	113	1255.55	2	56	male	>= 65 years	>= 65 years	Non-Hispanic Black	PIR: 1.33–3.5	1	1-5 drinks/month	Former	<=High school	Obese(30 or greater)	Yes	No Sleep Disorder	<7 h/night	5–30min	3	No depression
37328	18	2	1		1.16	23.04	77.8	827.704	1	48	female	< 65 years	18–44 years	Mexican American	PIR < 1.33	0		Never		Normal(18.5 to <25)	No	No Sleep Disorder	7–8 h/night	5–30min	0	No depression
34596	79	2	4	2	0.61	31.3	94.2	3460.03	1	56	female	>= 65 years	>= 65 years	Non-Hispanic Black	PIR < 1.33	1		Never	<=High school	Obese(30 or greater)	No	No Sleep Disorder	<7 h/night	> 30min	0	No depression
37336	34	2	4	3	0.7	36.92	103.9	4099.6	2	49	female	< 65 years	18–44 years	Non-Hispanic Black	PIR < 1.33	0	1-5 drinks/month	Current	>High school	Obese(30 or greater)	No	No Sleep Disorder	<7 h/night	5–30min	2	No depression
37342	24	2	3	5	2.55	30.98	89.1	10119.6	2	48	female	< 65 years	18–44 years	Non-Hispanic White	PIR: 1.33–3.5	0	1-5 drinks/month	Current	>High school	Obese(30 or greater)	No	No Sleep Disorder	<7 h/night	> 30min	2	No depression
37351	18	2	3		5	26.88	97.1	811.832	1	55	female	< 65 years	18–44 years	Non-Hispanic White	PIR > 3.5	0		Never		Overweight(25 to <30)	Yes	No Sleep Disorder	7–8 h/night	5–30min	2	No depression
37360	23	2	3	4	2.49	43.69	128.6	1113.38	1	49	female	< 65 years	18–44 years	Non-Hispanic White	PIR: 1.33–3.5	0	Non-drinker	Former	>High school	Obese(30 or greater)	No	No Sleep Disorder	7–8 h/night	5–30min	3	No depression
37368	35	2	3	5	4.3	28.48	96.1	15357.3	2	47	female	< 65 years	18–44 years	Non-Hispanic White	PIR > 3.5	0	1-5 drinks/month	Never	>High school	Overweight(25 to <30)	No	No Sleep Disorder	7–8 h/night	< 5 min	2	No depression
34605	53	1	3	5	5	35.43	121.6	12626	1	47	male	< 65 years	45–64 years	Non-Hispanic White	PIR > 3.5	1	1-5 drinks/month	Never	>High school	Obese(30 or greater)	Yes	No Sleep Disorder	7–8 h/night	5–30min	3	No depression
37377	43	2	4	5	5	32.32	104.8	2924.63	1	51	female	< 65 years	18–44 years	Non-Hispanic Black	PIR > 3.5	0	Non-drinker	Never	>High school	Obese(30 or greater)	No	No Sleep Disorder	<7 h/night	< 5 min	1	No depression
34608	45	2	1	4	5	37.44	104.8	3521.34	2	55	female	< 65 years	45–64 years	Mexican American	PIR > 3.5	1	1-5 drinks/month	Former	>High school	Obese(30 or greater)	No	Sleep Disorder	<7 h/night	5–30min	5	No depression
37393	31	2	3	5	5	41.5	110.8	15930.1	2	47	female	< 65 years	18–44 years	Non-Hispanic White	PIR > 3.5	0	1-5 drinks/month	Never	>High school	Obese(30 or greater)	No	No Sleep Disorder	7–8 h/night	5–30min	0	No depression
37400	42	2	3	5	4.01	21.8	88.7	11286.9	1	44	female	< 65 years	18–44 years	Non-Hispanic White	PIR > 3.5	1	Non-drinker	Never	>High school	Normal(18.5 to <25)	No	No Sleep Disorder	7–8 h/night	5–30min	2	No depression
37404	30	2	4	4	3.11	27.67	91.2	4459.23	1	52	female	< 65 years	18–44 years	Non-Hispanic Black	PIR: 1.33–3.5	0	Non-drinker	Never	>High school	Overweight(25 to <30)	No	No Sleep Disorder	<7 h/night	5–30min	1	No depression
34613	69	1	4	3	0.61	36.24	123.3	1421.57	2	49	male	>= 65 years	>= 65 years	Non-Hispanic Black	PIR < 1.33	1	Non-drinker	Former	>High school	Obese(30 or greater)	Yes	No Sleep Disorder	<7 h/night	5–30min	0	No depression
37405	18	2	1		0.76	35.44	93	507.51	2	49	female	< 65 years	18–44 years	Mexican American	PIR < 1.33	0		Never		Obese(30 or greater)	No	No Sleep Disorder	7–8 h/night	< 5 min	8	No depression
34615	54	2	4	5	5	26.36	88	2748.92	2	45	female	< 65 years	45–64 years	Non-Hispanic Black	PIR > 3.5	1	Non-drinker	Never	>High school	Overweight(25 to <30)	No	Sleep Disorder	<7 h/night	5–30min	5	No depression
37418	21	2	3	4	1.37	20.49	85.2	9564	1	45	female	< 65 years	18–44 years	Non-Hispanic White	PIR: 1.33–3.5	0	1-5 drinks/month	Current	>High school	Normal(18.5 to <25)	No	No Sleep Disorder	>8 h/night	5–30min	3	No depression
34620	67	2	4	3	1.01	24.76	80.5	2692.03	1	49	female	>= 65 years	>= 65 years	Non-Hispanic Black	PIR < 1.33	1	1-5 drinks/month	Never	>High school	Normal(18.5 to <25)	No	No Sleep Disorder	<7 h/night	5–30min	0	No depression
37421	19	2	4			35.82	106.8	792.929	2	56	female	< 65 years	18–44 years	Non-Hispanic Black		0		Never		Obese(30 or greater)	No	No Sleep Disorder	7–8 h/night	< 5 min	4	No depression
37424	40	2	3	4	3.88	29.24	103	15993.4	2	47	female	< 65 years	18–44 years	Non-Hispanic White	PIR > 3.5	0	1-5 drinks/month	Never	>High school	Overweight(25 to <30)	No	No Sleep Disorder	<7 h/night	5–30min	0	No depression
34625	74	2	4	5	5	36.89	120.2	2812.72	1	55	female	>= 65 years	>= 65 years	Non-Hispanic Black	PIR > 3.5	1	Non-drinker	Former	>High school	Obese(30 or greater)	No	No Sleep Disorder	7–8 h/night	> 30min	5	No depression
34627	56	1	3	3	0.51	28.91	103.1	4282.25	2	44	male	< 65 years	45–64 years	Non-Hispanic White	PIR < 1.33	0	1-5 drinks/month	Current	>High school	Overweight(25 to <30)	No	No Sleep Disorder	<7 h/night	5–30min	14	Moderate depression
37426	43	2	5	4	1.26	24.86	91.2	5778.3	1	46	female	< 65 years	18–44 years	Other/multiracial	PIR < 1.33	1	10+ drinks/month	Current	>High school	Normal(18.5 to <25)	No	Sleep Disorder	7–8 h/night	5–30min	17	Moderate to severe depression
37445	23	2	1	2	0.49	23.08	89.5	237.702	2	58	female	< 65 years	18–44 years	Mexican American	PIR < 1.33	0	Non-drinker	Never	<=High school	Normal(18.5 to <25)	No	No Sleep Disorder	7–8 h/night	< 5 min	0	No depression
34633	70	1	4	3	3.97	24.56	89.2	1606.13	1	48	male	>= 65 years	>= 65 years	Non-Hispanic Black	PIR > 3.5	1	1-5 drinks/month	Never	>High school	Normal(18.5 to <25)	No	No Sleep Disorder	<7 h/night	5–30min	1	No depression
34637	48	1	3	2	0.9	36.54	124.5	4841.8	2	44	male	< 65 years	45–64 years	Non-Hispanic White	PIR < 1.33	1	1-5 drinks/month	Never	<=High school	Obese(30 or greater)	No	Sleep Disorder	<7 h/night	5–30min	0	No depression
37462	29	2	3	4	3.75	20.59	74	12228.1	2	53	female	< 65 years	18–44 years	Non-Hispanic White	PIR > 3.5	0	Non-drinker	Never	>High school	Normal(18.5 to <25)	No	Sleep Disorder	<7 h/night	> 30min	2	No depression
34641	45	2	4	2	1.53	19.8	78.2	3848.47	2	51	female	< 65 years	45–64 years	Non-Hispanic Black	PIR: 1.33–3.5	0	10+ drinks/month	Current	<=High school	Normal(18.5 to <25)	No	No Sleep Disorder	7–8 h/night	> 30min	11	Moderate depression
34642	54	1	3	4	2.51	27.79	106	13952.7	1	46	male	< 65 years	45–64 years	Non-Hispanic White	PIR: 1.33–3.5	1	1-5 drinks/month	Never	>High school	Overweight(25 to <30)	No	Sleep Disorder	7–8 h/night	5–30min	3	No depression
37471	30	2	3	3	3.63	26.55	96.3	15753.1	2	47	female	< 65 years	18–44 years	Non-Hispanic White	PIR > 3.5	0	1-5 drinks/month	Current	>High school	Overweight(25 to <30)	No	No Sleep Disorder	7–8 h/night	5–30min	2	No depression
37487	19	2	3		1.63	19.46	69	5745.92	2	54	female	< 65 years	18–44 years	Non-Hispanic White	PIR: 1.33–3.5	0		Never		Normal(18.5 to <25)	No	No Sleep Disorder	<7 h/night	5–30min	0	No depression
34647	70	2	3	2	3.31	18.21	82.3	7457.13	2	50	female	>= 65 years	>= 65 years	Non-Hispanic White	PIR: 1.33–3.5	0	1-5 drinks/month	Current	<=High school	Underweight(<18.5)	No	Sleep Disorder	<7 h/night	5–30min	5	No depression
34649	64	1	3	3	1.2	30.99	112.7	8860.48	2	50	male	< 65 years	45–64 years	Non-Hispanic White	PIR < 1.33	1	10+ drinks/month	Current	>High school	Obese(30 or greater)	No	No Sleep Disorder	7–8 h/night	5–30min	1	No depression
37496	31	2	3	5	5	21.56	69.1	13838.9	2	48	female	< 65 years	18–44 years	Non-Hispanic White	PIR > 3.5	0	1-5 drinks/month	Never	>High school	Normal(18.5 to <25)	No	No Sleep Disorder	7–8 h/night	< 5 min	2	No depression
37507	22	2	1	2		28.5		194.739	2	58	female	< 65 years	18–44 years	Mexican American		0	Non-drinker	Never	<=High school	Overweight(25 to <30)	No	No Sleep Disorder	<7 h/night	5–30min	1	No depression
34656	65	1	4	5	4.35	35.16	121.2	1821.97	1	57	male	>= 65 years	>= 65 years	Non-Hispanic Black	PIR > 3.5	0	1-5 drinks/month	Former	>High school	Obese(30 or greater)	No	Sleep Disorder	7–8 h/night	5–30min	1	No depression
34661	45	1	4	2	1.32	32.86	113	3337.83	2	51	male	< 65 years	45–64 years	Non-Hispanic Black	PIR < 1.33	0	Non-drinker	Current	<=High school	Obese(30 or greater)	No	No Sleep Disorder	7–8 h/night	5–30min	0	No depression
37508	32	2	4	5	5	26.69	88.7	4487.83	1	52	female	< 65 years	18–44 years	Non-Hispanic Black	PIR > 3.5	1	10+ drinks/month	Never	>High school	Overweight(25 to <30)	No	Sleep Disorder	7–8 h/night	> 30min	3	No depression
34663	69	2	4	2	0.44	47.63	123.8	1937.97	2	51	female	>= 65 years	>= 65 years	Non-Hispanic Black	PIR < 1.33	1	1-5 drinks/month	Never	<=High school	Obese(30 or greater)	No	No Sleep Disorder	7–8 h/night	5–30min	2	No depression
34664	80	1	3	1	0.57			0	1	50	male	>= 65 years	>= 65 years	Non-Hispanic White	PIR < 1.33	0		Current	<=High school		No	No Sleep Disorder	>8 h/night	5–30min	0	No depression
37509	35	2	3	4	4	23.27	83	16722.3	2	53	female	< 65 years	18–44 years	Non-Hispanic White	PIR > 3.5	0	Non-drinker	Never	>High school	Normal(18.5 to <25)	No	Sleep Disorder	<7 h/night	5–30min	2	No depression
37512	26	2	3	4	3.42	21.43	72.7	11073.4	1	50	female	< 65 years	18–44 years	Non-Hispanic White	PIR: 1.33–3.5	1	1-5 drinks/month	Never	>High school	Normal(18.5 to <25)	No	Sleep Disorder	7–8 h/night	5–30min	0	No depression
37525	25	2	1	4	5	29.68	94.5	2172.47	1	58	female	< 65 years	18–44 years	Mexican American	PIR > 3.5	0	1-5 drinks/month	Never	>High school	Overweight(25 to <30)	No	No Sleep Disorder	<7 h/night	5–30min	8	No depression
34673	58	2	4	2	0.94	31.56	111.5	4038.26	1	52	female	< 65 years	45–64 years	Non-Hispanic Black	PIR < 1.33	1	1-5 drinks/month	Current	<=High school	Obese(30 or greater)	Yes	No Sleep Disorder	<7 h/night	> 30min	12	Moderate depression
34674	80	2	3	2	1.48	33.91	119	4333.78	2	50	female	>= 65 years	>= 65 years	Non-Hispanic White	PIR: 1.33–3.5	1	Non-drinker	Never	<=High school	Obese(30 or greater)	No	No Sleep Disorder	7–8 h/night	5–30min	1	No depression
34675	78	2	4	3	0.63	28.4	101.5	2654	1	48	female	>= 65 years	>= 65 years	Non-Hispanic Black	PIR < 1.33	1	Non-drinker	Never	>High school	Overweight(25 to <30)	Yes	No Sleep Disorder	<7 h/night	> 30min	1	No depression
37528	41	2	3	4	4.26	33.11	103.2	15478.2	1	46	female	< 65 years	18–44 years	Non-Hispanic White	PIR > 3.5	1	1-5 drinks/month	Never	>High school	Obese(30 or greater)	No	Sleep Disorder	7–8 h/night	5–30min	6	No depression
37532	44	2	3	5	4.7	45.93	124.7	14696.3	1	53	female	< 65 years	18–44 years	Non-Hispanic White	PIR > 3.5	0	Non-drinker	Never	>High school	Obese(30 or greater)	No	Sleep Disorder	<7 h/night	5–30min	3	No depression
37548	34	2	3	5	5			0	1	52	female	< 65 years	18–44 years	Non-Hispanic White	PIR > 3.5	0		Former	>High school		No	No Sleep Disorder	<7 h/night	5–30min	0	No depression
37555	19	2	4		3.61	18.73	67.5	952.563	2	51	female	< 65 years	18–44 years	Non-Hispanic Black	PIR > 3.5	0		Never		Normal(18.5 to <25)	No	No Sleep Disorder	7–8 h/night	5–30min	0	No depression
34694	81	2	3	3	1.36			0	2	53	female	>= 65 years	>= 65 years	Non-Hispanic White	PIR: 1.33–3.5	0		Never	>High school		No	Sleep Disorder	7–8 h/night	5–30min	0	No depression
37561	34	2	2	3	0.16	31.08	101.8	8103.18	1	55	female	< 65 years	18–44 years	Other Hispanic	PIR < 1.33	0	1-5 drinks/month	Current	>High school	Obese(30 or greater)	No	No Sleep Disorder	7–8 h/night	5–30min	2	No depression
34697	46	2	4	2	2.71	28.76	98.6	3693.5	2	49	female	< 65 years	45–64 years	Non-Hispanic Black	PIR: 1.33–3.5	1	Non-drinker	Former	<=High school	Overweight(25 to <30)	No	No Sleep Disorder	7–8 h/night	> 30min	0	No depression
34700	52	1	3	4	5	26.81	86.1	12639.9	2	57	male	< 65 years	45–64 years	Non-Hispanic White	PIR > 3.5	1	5-10 drinks/month	Never	>High school	Overweight(25 to <30)	No	No Sleep Disorder	7–8 h/night	5–30min	0	No depression
34703	61	1	3	5	1.52	36.19	129.3	9024.5	2	50	male	< 65 years	45–64 years	Non-Hispanic White	PIR: 1.33–3.5	0	5-10 drinks/month	Never	>High school	Obese(30 or greater)	No	No Sleep Disorder	7–8 h/night	5–30min	1	No depression
34704	85	2	3	2	3.55	22.53		4953.3	2	54	female	>= 65 years	>= 65 years	Non-Hispanic White	PIR > 3.5	1		Never	<=High school	Normal(18.5 to <25)	Yes	No Sleep Disorder	>8 h/night	> 30min	0	No depression
37567	25	2	3	1	0.95	22.2	86.2	9140.53	2	44	female	< 65 years	18–44 years	Non-Hispanic White	PIR < 1.33	0	10+ drinks/month	Current	<=High school	Normal(18.5 to <25)	No	No Sleep Disorder	>8 h/night	5–30min	6	No depression
34707	69	2	4	4	3.12	35.69	113.5	2167.86	1	52	female	>= 65 years	>= 65 years	Non-Hispanic Black	PIR: 1.33–3.5	0	1-5 drinks/month	Never	>High school	Obese(30 or greater)	Yes	No Sleep Disorder	<7 h/night	5–30min	2	No depression
34709	80	1	1	1	0.73			0	1	58	male	>= 65 years	>= 65 years	Mexican American	PIR < 1.33	0		Former	<=High school		No	No Sleep Disorder	7–8 h/night	5–30min	0	No depression
34710	50	2	3	5	5	21.15	76.3	17795.9	1	57	female	< 65 years	45–64 years	Non-Hispanic White	PIR > 3.5	0	5-10 drinks/month	Current	>High school	Normal(18.5 to <25)	No	No Sleep Disorder	<7 h/night	5–30min	2	No depression
37576	35	2	1	4	5	28.83	102	4593.54	2	55	female	< 65 years	18–44 years	Mexican American	PIR > 3.5	0	5-10 drinks/month	Never	>High school	Overweight(25 to <30)	No	No Sleep Disorder	7–8 h/night	5–30min	0	No depression
34713	72	1	3	5	3.9	25.58	100.1	5954.62	1	55	male	>= 65 years	>= 65 years	Non-Hispanic White	PIR > 3.5	1	Non-drinker	Never	>High school	Overweight(25 to <30)	No	Sleep Disorder	<7 h/night	5–30min	0	No depression
34715	76	2	3	3	1.88	30.88	113.7	8441.81	1	45	female	>= 65 years	>= 65 years	Non-Hispanic White	PIR: 1.33–3.5	0	Non-drinker	Former	>High school	Obese(30 or greater)	No	Sleep Disorder	<7 h/night	> 30min	2	No depression
34716	62	1	3	4	4.9	27.21	95.5	8665.72	2	44	male	< 65 years	45–64 years	Non-Hispanic White	PIR > 3.5	0	1-5 drinks/month	Former	>High school	Overweight(25 to <30)	No	No Sleep Disorder	7–8 h/night	5–30min	6	No depression
37584	19	2	1		0.56	30.28	98.1	585.046	2	57	female	< 65 years	18–44 years	Mexican American	PIR < 1.33	0		Never		Obese(30 or greater)	No	No Sleep Disorder	7–8 h/night	5–30min	0	No depression
34718	55	2	4	5	2.65	32.17	103	2924.63	1	51	female	< 65 years	45–64 years	Non-Hispanic Black	PIR: 1.33–3.5	1	Non-drinker	Never	>High school	Obese(30 or greater)	Yes	No Sleep Disorder	<7 h/night	5–30min	3	No depression
37592	22	2	1	2	1.48	23.8	83.5	3222.87	1	56	female	< 65 years	18–44 years	Mexican American	PIR: 1.33–3.5	0	Non-drinker	Never	<=High school	Normal(18.5 to <25)	No	No Sleep Disorder	>8 h/night	5–30min	4	No depression
37598	19	2	2		0.83	19.25	67.9	3460.23	1	52	female	< 65 years	18–44 years	Other Hispanic	PIR < 1.33	0		Never		Normal(18.5 to <25)	No	No Sleep Disorder	7–8 h/night	5–30min	1	No depression
37608	41	2	5	5	4	31.24	83	12539.9	2	51	female	< 65 years	18–44 years	Other/multiracial	PIR > 3.5	0	Non-drinker	Never	>High school	Obese(30 or greater)	No	No Sleep Disorder	7–8 h/night	5–30min	1	No depression
37611	27	2	1	4	1.87	31.89	108.7	2912.23	2	55	female	< 65 years	18–44 years	Mexican American	PIR: 1.33–3.5	0	1-5 drinks/month	Former	>High school	Obese(30 or greater)	No	No Sleep Disorder	7–8 h/night	5–30min	2	No depression
34726	67	2	4	3	1	28.31	91.6	1483.33	2	45	female	>= 65 years	>= 65 years	Non-Hispanic Black	PIR < 1.33	1	1-5 drinks/month	Current	>High school	Overweight(25 to <30)	No	No Sleep Disorder	<7 h/night	5–30min	3	No depression
37623	36	2	4	2	0.39	30.46	106.4	588.433	2	45	female	< 65 years	18–44 years	Non-Hispanic Black	PIR < 1.33	0	Non-drinker	Never	<=High school	Obese(30 or greater)	No	No Sleep Disorder	7–8 h/night	< 5 min	2	No depression
37625	28	2	2	3		30.97		7176.74	2	52	female	< 65 years	18–44 years	Other Hispanic		0		Never	>High school	Obese(30 or greater)	No	No Sleep Disorder	7–8 h/night	5–30min	0	No depression
34729	63	1	1	4	0.99			556.398	2	57	male	< 65 years	45–64 years	Mexican American	PIR < 1.33	1		Former	>High school		No	No Sleep Disorder	7–8 h/night	5–30min	0	No depression
34731	49	2	3	5	3.76	30.76	96	14560.5	2	46	female	< 65 years	45–64 years	Non-Hispanic White	PIR > 3.5	0	1-5 drinks/month	Never	>High school	Obese(30 or greater)	No	No Sleep Disorder	7–8 h/night	5–30min	0	No depression
37632	18	2	1		0.45	27.21	84	865.247	2	55	female	< 65 years	18–44 years	Mexican American	PIR < 1.33	0		Never		Overweight(25 to <30)	No	No Sleep Disorder	7–8 h/night	< 5 min	0	No depression
34734	55	2	1	1		25.21	81.2	2608.18	1	56	female	< 65 years	45–64 years	Mexican American		0	Non-drinker	Never	<=High school	Overweight(25 to <30)	No	No Sleep Disorder	<7 h/night	5–30min	1	No depression
37639	26	2	2	3	1.9	28.59	91.4	8278.21	2	44	female	< 65 years	18–44 years	Other Hispanic	PIR: 1.33–3.5	0	1-5 drinks/month	Never	>High school	Overweight(25 to <30)	No	No Sleep Disorder	<7 h/night	5–30min	0	No depression
37645	31	2	4	3	2.22	31.01	101	3043.27	2	56	female	< 65 years	18–44 years	Non-Hispanic Black	PIR: 1.33–3.5	0	1-5 drinks/month	Never	>High school	Obese(30 or greater)	No	No Sleep Disorder	<7 h/night	> 30min	6	No depression
37659	42	2	4	4	2.99	30.45	96.5	2741.8	2	56	female	< 65 years	18–44 years	Non-Hispanic Black	PIR: 1.33–3.5	0	5-10 drinks/month	Current	>High school	Obese(30 or greater)	No	Sleep Disorder	<7 h/night	> 30min	13	Moderate depression
37676	24	2	5	4	4.22	22.09	80.6	8008.64	2	52	female	< 65 years	18–44 years	Other/multiracial	PIR > 3.5	0	Non-drinker	Never	>High school	Normal(18.5 to <25)	No	No Sleep Disorder	7–8 h/night	5–30min	2	No depression
37686	29	2	3	5	4.97	23.29	94.7	10321.7	1	54	female	< 65 years	18–44 years	Non-Hispanic White	PIR > 3.5	0	Non-drinker	Never	>High school	Normal(18.5 to <25)	No	No Sleep Disorder	7–8 h/night	5–30min	2	No depression
[truncated: 31,504 more rows]
